# Supplementary material for: Form‐Specific and Probabilistic Environmental Risk Assessment of 3 Engineered Nanomaterials (Nano‐Ag, Nano‐TiO2, and Nano‐ZnO) in European Freshwaters
Source: Environ Toxicol Chem. 2021 Aug 4;40(9):2629–39. doi: 10.1002/etc.5146 (PMC8457094; doi:10.1002/etc.5146)
Supplement: Supplementary file 2 — Supporting information. [file ETC-40-2629-s001.xlsx]

## Sheet: Effect_Data_AgTiZn
Author	Title	Journal	Publication year	Form	CAS number	Composition	Chemical name	Taxonomic group	Phylum/Division	Family	Species	Species_full	Species Common Name	Dose descriptor	Observed exposures (day)	Test duration (h)	Ecotoxic value	UFtime	UFDD	chronicNOEC
Li, Kungang; Chen, Ying; Zhang, Wen; Pu, Zhichao; Jiang, Lin; Chen, Yongsheng	Surface Interactions Affect the Toxicity of Engineered Metal Oxide Nanoparticles toward Paramecium	Chem. Res. Toxicol.	2012	nano		TiO2	anatase	Invertebrates	Ciliophora	Parameciidae	P. multimicronucleatum	Paramecium multimicronucleatum		LC50	2	48	7215200	10	10
Khangarot,B.S., A. Sehgal, and M.K. Bhasin	"Man and Biosphere" - Studies on the Sikkim Himalayas. Part 2: Acute Toxicity of Mixed Copper-Zinc Solutions on Common Carp, Cyprinus carpio (Linn.)	Acta Hydrochim. Hydrobiol.12(2): 131-135	1984	dissolved	7733020	zinc	Sulfuric acid, Zinc salt (1:1)	Fish	Chordata	Cyprinidae	C. carpio	Cyprinus carpio	Common Carp	LC50	1	24	3660.79	10	10
Khangarot,B.S., A. Sehgal, and M.K. Bhasin	"Man and Biosphere" - Studies on the Sikkim Himalayas. Part 2: Acute Toxicity of Mixed Copper-Zinc Solutions on Common Carp, Cyprinus carpio (Linn.)	Acta Hydrochim. Hydrobiol.12(2): 131-135	1984	dissolved	7733020	zinc	Sulfuric acid, Zinc salt (1:1)	Fish	Chordata	Cyprinidae	C. carpio	Cyprinus carpio	Common Carp	LC50	2	48	2948.07	10	10
Khangarot,B.S., A. Sehgal, and M.K. Bhasin	"Man and Biosphere" - Studies on the Sikkim Himalayas. Part 4: Effects of Chelating Agent EDTA on the Acute Toxicity of Copper and Zinc on Tadpoles of the Frog Rana hexadactyla	Acta Hydrochim. Hydrobiol.13(1): 121-125	1985	dissolved	7733020	zinc	Sulfuric acid, Zinc salt (1:1)	Amphibian	Chordata	Dicroglossidae	E. hexadactylus	Euphlyctis hexadactylus	True Frog	LC50	0.5	12	8171.99	10	10
Khangarot,B.S., A. Sehgal, and M.K. Bhasin	"Man and Biosphere" - Studies on the Sikkim Himalayas. Part 4: Effects of Chelating Agent EDTA on the Acute Toxicity of Copper and Zinc on Tadpoles of the Frog Rana hexadactyla	Acta Hydrochim. Hydrobiol.13(1): 121-125	1985	dissolved	7733020	zinc	Sulfuric acid, Zinc salt (1:1)	Amphibian	Chordata	Dicroglossidae	E. hexadactylus	Euphlyctis hexadactylus	True Frog	LC50	1	24	3166.75	10	10
Khangarot,B.S., A. Sehgal, and M.K. Bhasin	"Man and Biosphere" - Studies on the Sikkim Himalayas. Part 4: Effects of Chelating Agent EDTA on the Acute Toxicity of Copper and Zinc on Tadpoles of the Frog Rana hexadactyla	Acta Hydrochim. Hydrobiol.13(1): 121-125	1985	dissolved	7733020	zinc	Sulfuric acid, Zinc salt (1:1)	Amphibian	Chordata	Dicroglossidae	E. hexadactylus	Euphlyctis hexadactylus	True Frog	LC50	2	48	1482.14	10	10
Khangarot,B.S., A. Sehgal, and M.K. Bhasin	"Man and Biosphere" - Studies on the Sikkim Himalayas. Part 4: Effects of Chelating Agent EDTA on the Acute Toxicity of Copper and Zinc on Tadpoles of the Frog Rana hexadactyla	Acta Hydrochim. Hydrobiol.13(1): 121-125	1985	dissolved	7733020	zinc	Sulfuric acid, Zinc salt (1:1)	Amphibian	Chordata	Dicroglossidae	E. hexadactylus	Euphlyctis hexadactylus	True Frog	LC50	3	72	1283.71	10	10
Khangarot,B.S., A. Sehgal, and M.K. Bhasin	"Man and Biosphere" - Studies on the Sikkim Himalayas. Part 4: Effects of Chelating Agent EDTA on the Acute Toxicity of Copper and Zinc on Tadpoles of the Frog Rana hexadactyla	Acta Hydrochim. Hydrobiol.13(1): 121-125	1985	dissolved	7733020	zinc	Sulfuric acid, Zinc salt (1:1)	Amphibian	Chordata	Dicroglossidae	E. hexadactylus	Euphlyctis hexadactylus	True Frog	LC50	4	96	850.406	10	10
Khangarot,B.S., A. Sehgal, and M.K. Bhasin	"Man and Biosphere" - Studies on the Sikkim Himalayas. Part 5: Acute Toxicity of Selected Heavy Metals on the Tadpoles of Rana hexadactyla	Acta Hydrochim. Hydrobiol.13(2): 259-263	1985	dissolved	7733020	zinc	Sulfuric acid, Zinc salt (1:1)	Amphibian	Chordata	Dicroglossidae	E. hexadactylus	Euphlyctis hexadactylus	True Frog	LC50	1	24	3166.75	10	10
Khangarot,B.S., A. Sehgal, and M.K. Bhasin	"Man and Biosphere" - Studies on the Sikkim Himalayas. Part 5: Acute Toxicity of Selected Heavy Metals on the Tadpoles of Rana hexadactyla	Acta Hydrochim. Hydrobiol.13(2): 259-263	1985	dissolved	7733020	zinc	Sulfuric acid, Zinc salt (1:1)	Amphibian	Chordata	Dicroglossidae	E. hexadactylus	Euphlyctis hexadactylus	True Frog	LC50	2	48	1482.14	10	10
Khangarot,B.S., A. Sehgal, and M.K. Bhasin	"Man and Biosphere" - Studies on the Sikkim Himalayas. Part 5: Acute Toxicity of Selected Heavy Metals on the Tadpoles of Rana hexadactyla	Acta Hydrochim. Hydrobiol.13(2): 259-263	1985	dissolved	7733020	zinc	Sulfuric acid, Zinc salt (1:1)	Amphibian	Chordata	Dicroglossidae	E. hexadactylus	Euphlyctis hexadactylus	True Frog	LC50	3	72	1283.71	10	10
Khangarot,B.S., A. Sehgal, and M.K. Bhasin	"Man and Biosphere" - Studies on the Sikkim Himalayas. Part 5: Acute Toxicity of Selected Heavy Metals on the Tadpoles of Rana hexadactyla	Acta Hydrochim. Hydrobiol.13(2): 259-263	1985	dissolved	7733020	zinc	Sulfuric acid, Zinc salt (1:1)	Amphibian	Chordata	Dicroglossidae	E. hexadactylus	Euphlyctis hexadactylus	True Frog	LC50	4	96	850.406	10	10
Khangarot,B.S., A. Sehgal, and M.K. Bhasin	"Man and Biosphere" - Studies on the Sikkim Himalayas. Part 5: Acute Toxicity of Selected Heavy Metals on the Tadpoles of Rana hexadactyla	Acta Hydrochim. Hydrobiol.13(2): 259-263	1985	dissolved	7761888	Ag	Nitric acid, silver (1+) salt	Amphibian	Chordata	Dicroglossidae	E. hexadactylus	Euphlyctis hexadactylus	True Frog	LC50	1	24	19.5077	10	10
Khangarot,B.S., A. Sehgal, and M.K. Bhasin	"Man and Biosphere" - Studies on the Sikkim Himalayas. Part 5: Acute Toxicity of Selected Heavy Metals on the Tadpoles of Rana hexadactyla	Acta Hydrochim. Hydrobiol.13(2): 259-263	1985	dissolved	7761888	Ag	Nitric acid, silver (1+) salt	Amphibian	Chordata	Dicroglossidae	E. hexadactylus	Euphlyctis hexadactylus	True Frog	LC50	2	48	17.6153	10	10
Khangarot,B.S., A. Sehgal, and M.K. Bhasin	"Man and Biosphere" - Studies on the Sikkim Himalayas. Part 5: Acute Toxicity of Selected Heavy Metals on the Tadpoles of Rana hexadactyla	Acta Hydrochim. Hydrobiol.13(2): 259-263	1985	dissolved	7761888	Ag	Nitric acid, silver (1+) salt	Amphibian	Chordata	Dicroglossidae	E. hexadactylus	Euphlyctis hexadactylus	True Frog	LC50	3	72	16.3199	10	10
Khangarot,B.S., A. Sehgal, and M.K. Bhasin	"Man and Biosphere" - Studies on the Sikkim Himalayas. Part 5: Acute Toxicity of Selected Heavy Metals on the Tadpoles of Rana hexadactyla	Acta Hydrochim. Hydrobiol.13(2): 259-263	1985	dissolved	7761888	Ag	Nitric acid, silver (1+) salt	Amphibian	Chordata	Dicroglossidae	E. hexadactylus	Euphlyctis hexadactylus	True Frog	LC50	4	96	16.3199	10	10
Khangarot,B.S., A. Sehgal, and M.K. Bhasin	"Man and the Biosphere" -Studies on Sikkim Himalayas. Part 1: Acute Toxicity of Copper and Zinc to Common Carp Cyprinus carpio (Linn.) in Soft Water	Acta Hydrochim. Hydrobiol.11(6): 667-673	1983	dissolved	7733020	zinc	Sulfuric acid, Zinc salt (1:1)	Fish	Chordata	Cyprinidae	C. carpio	Cyprinus carpio	Common Carp	LC50	0.5	12	4361.37	10	10
Khangarot,B.S., A. Sehgal, and M.K. Bhasin	"Man and the Biosphere" -Studies on Sikkim Himalayas. Part 1: Acute Toxicity of Copper and Zinc to Common Carp Cyprinus carpio (Linn.) in Soft Water	Acta Hydrochim. Hydrobiol.11(6): 667-673	1983	dissolved	7733020	zinc	Sulfuric acid, Zinc salt (1:1)	Fish	Chordata	Cyprinidae	C. carpio	Cyprinus carpio	Common Carp	LC50	1	24	3660.79	10	10
Khangarot,B.S., A. Sehgal, and M.K. Bhasin	"Man and the Biosphere" -Studies on Sikkim Himalayas. Part 1: Acute Toxicity of Copper and Zinc to Common Carp Cyprinus carpio (Linn.) in Soft Water	Acta Hydrochim. Hydrobiol.11(6): 667-673	1983	dissolved	7733020	zinc	Sulfuric acid, Zinc salt (1:1)	Fish	Chordata	Cyprinidae	C. carpio	Cyprinus carpio	Common Carp	LC50	2	48	2948.07	10	10
Khangarot,B.S., A. Sehgal, and M.K. Bhasin	"Man and the Biosphere" -Studies on Sikkim Himalayas. Part 1: Acute Toxicity of Copper and Zinc to Common Carp Cyprinus carpio (Linn.) in Soft Water	Acta Hydrochim. Hydrobiol.11(6): 667-673	1983	dissolved	7733020	zinc	Sulfuric acid, Zinc salt (1:1)	Fish	Chordata	Cyprinidae	C. carpio	Cyprinus carpio	Common Carp	LC50	3	72	2251.55	10	10
Khangarot,B.S., A. Sehgal, and M.K. Bhasin	"Man and the Biosphere" -Studies on Sikkim Himalayas. Part 1: Acute Toxicity of Copper and Zinc to Common Carp Cyprinus carpio (Linn.) in Soft Water	Acta Hydrochim. Hydrobiol.11(6): 667-673	1983	dissolved	7733020	zinc	Sulfuric acid, Zinc salt (1:1)	Fish	Chordata	Cyprinidae	C. carpio	Cyprinus carpio	Common Carp	LC50	4	96	1263.46	10	10
Karntanut,W., and D. Pascoe	A Comparison of Methods for Measuring Acute Toxicity to Hydra vulgaris	Chemosphere41:1543-1548	2000	dissolved	7733020	zinc	Sulfuric acid, Zinc salt (1:1)	Invertebrates	Cnidaria	Hydridae	H. vulgaris	Hydra vulgaris	Hydra	LC50	1	24	24912.8	10	10
Karntanut,W., and D. Pascoe	A Comparison of Methods for Measuring Acute Toxicity to Hydra vulgaris	Chemosphere41:1543-1548	2000	dissolved	7733020	zinc	Sulfuric acid, Zinc salt (1:1)	Invertebrates	Cnidaria	Hydridae	H. vulgaris	Hydra vulgaris	Hydra	LC50	2	48	8815.87	10	10
Karntanut,W., and D. Pascoe	A Comparison of Methods for Measuring Acute Toxicity to Hydra vulgaris	Chemosphere41:1543-1548	2000	dissolved	7733020	zinc	Sulfuric acid, Zinc salt (1:1)	Invertebrates	Cnidaria	Hydridae	H. vulgaris	Hydra vulgaris	Hydra	LC50	2	48	12148.7	10	10
Karntanut,W., and D. Pascoe	A Comparison of Methods for Measuring Acute Toxicity to Hydra vulgaris	Chemosphere41:1543-1548	2000	dissolved	7733020	zinc	Sulfuric acid, Zinc salt (1:1)	Invertebrates	Cnidaria	Hydridae	H. vulgaris	Hydra vulgaris	Hydra	LC50	3	72	4454.51	10	10
Karntanut,W., and D. Pascoe	A Comparison of Methods for Measuring Acute Toxicity to Hydra vulgaris	Chemosphere41:1543-1548	2000	dissolved	7733020	zinc	Sulfuric acid, Zinc salt (1:1)	Invertebrates	Cnidaria	Hydridae	H. vulgaris	Hydra vulgaris	Hydra	LC50	3	72	5215.82	10	10
Karntanut,W., and D. Pascoe	A Comparison of Methods for Measuring Acute Toxicity to Hydra vulgaris	Chemosphere41:1543-1548	2000	dissolved	7733020	zinc	Sulfuric acid, Zinc salt (1:1)	Invertebrates	Cnidaria	Hydridae	H. vulgaris	Hydra vulgaris	Hydra	LC50	4	96	2996.67	10	10
Hatakeyama,S., and Y. Sugaya	A Freshwater Shrimp (Paratya compressa improvisa) as a Sensitive Test Organism to Pesticides	Environ. Pollut.59(4): 325-336	1989	dissolved	7733020	zinc	Sulfuric acid, Zinc salt (1:1)	Crustacean	Arthropoda	Moinidae	M. macrocopa	Moina macrocopa	Water Flea	LC50	2	48	534.541	10	10
Hatakeyama,S., and Y. Sugaya	A Freshwater Shrimp (Paratya compressa improvisa) as a Sensitive Test Organism to Pesticides	Environ. Pollut.59(4): 325-336	1989	dissolved	7733020	zinc	Sulfuric acid, Zinc salt (1:1)	Crustacean	Arthropoda	Moinidae	M. macrocopa	Moina macrocopa	Water Flea	LC50	2	48	665.341	10	10
Hatakeyama,S., and Y. Sugaya	A Freshwater Shrimp (Paratya compressa improvisa) as a Sensitive Test Organism to Pesticides	Environ. Pollut.59(4): 325-336	1989	dissolved	7733020	zinc	Sulfuric acid, Zinc salt (1:1)	Crustacean	Arthropoda	Atyidae	P. compressa ssp. improvisa	Paratya compressa ssp. improvisa	Freshwater Shrimp	LC50	2	48	292.378	10	10
Hatakeyama,S., and Y. Sugaya	A Freshwater Shrimp (Paratya compressa improvisa) as a Sensitive Test Organism to Pesticides	Environ. Pollut.59(4): 325-336	1989	dissolved	7733020	zinc	Sulfuric acid, Zinc salt (1:1)	Crustacean	Arthropoda	Atyidae	P. compressa ssp. improvisa	Paratya compressa ssp. improvisa	Freshwater Shrimp	LC50	2	48	355.956	10	10
Hatakeyama,S., and Y. Sugaya	A Freshwater Shrimp (Paratya compressa improvisa) as a Sensitive Test Organism to Pesticides	Environ. Pollut.59(4): 325-336	1989	dissolved	7733020	zinc	Sulfuric acid, Zinc salt (1:1)	Crustacean	Arthropoda	Daphniidae	D. magna	Daphnia magna	Water Flea	LC50	2	48	46.5698	10	10
Hatakeyama,S., and Y. Sugaya	A Freshwater Shrimp (Paratya compressa improvisa) as a Sensitive Test Organism to Pesticides	Environ. Pollut.59(4): 325-336	1989	dissolved	7733020	zinc	Sulfuric acid, Zinc salt (1:1)	Crustacean	Arthropoda	Daphniidae	D. magna	Daphnia magna	Water Flea	LC50	2	48	50.2144	10	10
Brown,R.J., S.D. Rundle, T.H. Hutchinson, T.D. Williams, and M.B. Jones	A Microplate Freshwater Copepod Bioassay for Evaluating Acute and Chronic Effects of Chemicals	Environ. Toxicol. Chem.24(6): 1528-1531	2005	dissolved	7733020	zinc	Sulfuric acid, Zinc salt (1:1)	Crustacean	Arthropoda	Bryocamptus	B. zschokkei	Bryocamptus zschokkei	Harpacticoid Copepod	LC50	4	96	838.257	10	10
Brown,R.J., S.D. Rundle, T.H. Hutchinson, T.D. Williams, and M.B. Jones	A Microplate Freshwater Copepod Bioassay for Evaluating Acute and Chronic Effects of Chemicals	Environ. Toxicol. Chem.24(6): 1528-1531	2005	dissolved	7733020	zinc	Sulfuric acid, Zinc salt (1:1)	Crustacean	Arthropoda	Bryocamptus	B. zschokkei	Bryocamptus zschokkei	Harpacticoid Copepod	LC50	4	96	1308	10	10
Brown,R.J., S.D. Rundle, T.H. Hutchinson, T.D. Williams, and M.B. Jones	A Microplate Freshwater Copepod Bioassay for Evaluating Acute and Chronic Effects of Chemicals	Environ. Toxicol. Chem.24(6): 1528-1531	2005	dissolved	7733020	zinc	Sulfuric acid, Zinc salt (1:1)	Crustacean	Arthropoda	Bryocamptus	B. zschokkei	Bryocamptus zschokkei	Harpacticoid Copepod	LC50	4	96	251.072	10	10
Brown,R.J., S.D. Rundle, T.H. Hutchinson, T.D. Williams, and M.B. Jones	A Microplate Freshwater Copepod Bioassay for Evaluating Acute and Chronic Effects of Chemicals	Environ. Toxicol. Chem.24(6): 1528-1531	2005	dissolved	7733020	zinc	Sulfuric acid, Zinc salt (1:1)	Crustacean	Arthropoda	Bryocamptus	B. zschokkei	Bryocamptus zschokkei	Harpacticoid Copepod	LC50	4	96	372.559	10	10
Brown,R.J., S.D. Rundle, T.H. Hutchinson, T.D. Williams, and M.B. Jones	A Microplate Freshwater Copepod Bioassay for Evaluating Acute and Chronic Effects of Chemicals	Environ. Toxicol. Chem.24(6): 1528-1531	2005	dissolved	7733020	zinc	Sulfuric acid, Zinc salt (1:1)	Crustacean	Arthropoda	Bryocamptus	B. zschokkei	Bryocamptus zschokkei	Harpacticoid Copepod	LC50	2	48	558.838	10	10
Brown,R.J., S.D. Rundle, T.H. Hutchinson, T.D. Williams, and M.B. Jones	A Microplate Freshwater Copepod Bioassay for Evaluating Acute and Chronic Effects of Chemicals	Environ. Toxicol. Chem.24(6): 1528-1531	2005	dissolved	7733020	zinc	Sulfuric acid, Zinc salt (1:1)	Crustacean	Arthropoda	Bryocamptus	B. zschokkei	Bryocamptus zschokkei	Harpacticoid Copepod	LC50	2	48	1170.32	10	10
Brown,R.J., S.D. Rundle, T.H. Hutchinson, T.D. Williams, and M.B. Jones	A Microplate Freshwater Copepod Bioassay for Evaluating Acute and Chronic Effects of Chemicals	Environ. Toxicol. Chem.24(6): 1528-1531	2005	dissolved	7733020	zinc	Sulfuric acid, Zinc salt (1:1)	Crustacean	Arthropoda	Bryocamptus	B. zschokkei	Bryocamptus zschokkei	Harpacticoid Copepod	LC50	2	48	380.658	10	10
Picado, Ana; Paixo, Susana M.; Moita, Liliana; Silva, Luis; Diniz, Mrio S.; Loureno, Joana; Peres, Isabel; Castro, Luisa; Correia, Jos Brito; Pereira, Joana; Ferreira, Isabel; Matos, Antnio Pedro Alves; Barquinha, Pedro; Mendonca, Elsa	A multi-integrated approach on toxicity effects of engineered TiO2 nanoparticles	Frontiers of Environmental Science & Engineering	2015	nano		TiO2	65% anatase, 35% rutile	Crustacean	Arthropoda	Daphniidae	D. magna	Daphnia magna		LOEC	2	48	5600	10	2
Picado, Ana; Paixo, Susana M.; Moita, Liliana; Silva, Luis; Diniz, Mrio S.; Loureno, Joana; Peres, Isabel; Castro, Luisa; Correia, Jos Brito; Pereira, Joana; Ferreira, Isabel; Matos, Antnio Pedro Alves; Barquinha, Pedro; Mendonca, Elsa	A multi-integrated approach on toxicity effects of engineered TiO2 nanoparticles	Frontiers of Environmental Science & Engineering	2015	nano		TiO2	65% anatase, 35% rutile	Bacteria	Proteobacteria	Pseudomonadaceae	P. putida	Pseudomonas putida		EC10	0.666667	16	1200	1	1
Twagilimana,L., J. Bohatier, CA Groliere, F. Bonnemoy, and D. Sargos	A New Low-Cost Microbiotest with the Protozoan Spirostomum teres: Culture Conditions and Assessment of Sensitivity of the Ciliate to 14 Pure Chemicals	Ecotoxicol. Environ. Saf.41(3): 231-244	1998	dissolved	7733020	zinc	Sulfuric acid, Zinc salt (1:1)	Invertebrates	Ciliophora	Spirostomidae	S. teres	Spirostomum teres	Ciliated Protozoa	LC50	1	24	3616.25	10	10
Grosell,M., C. Hogstrand, C.M. Wood, and H.J.M. Hansen	A Nose-to-Nose Comparison of the Physiological Effects of Exposure to Ionic Silver Versus Silver Chloride in the European Eel (Anguilla anguilla) and the Rainbow Trout (Oncorhynchus mykiss)	Aquat. Toxicol.48(2-3): 327-342	2000	dissolved	7761888	Ag	Nitric acid, silver (1+) salt	Fish	Chordata	Anguillidae	A. anguilla	Anguilla anguilla	Common Eel	LC50	4	96	21.8445	10	10
Grosell,M., C. Hogstrand, C.M. Wood, and H.J.M. Hansen	A Nose-to-Nose Comparison of the Physiological Effects of Exposure to Ionic Silver Versus Silver Chloride in the European Eel (Anguilla anguilla) and the Rainbow Trout (Oncorhynchus mykiss)	Aquat. Toxicol.48(2-3): 327-342	2000	dissolved	7761888	Ag	Nitric acid, silver (1+) salt	Fish	Chordata	Salmonidae	O. mykiss	Oncorhynchus mykiss	Rainbow Trout	LC50	4	96	6.47715	10	10
Morgan,T.P., and C.M. Wood	A Relationship Between Gill Silver Accumulation and Acute Silver Toxicity in the Freshwater Rainbow Trout: Support for the Acute Silver Biotic Ligand Model	Environ. Toxicol. Chem.23(5): 1261-1267	2004	dissolved	7761888	Ag	Nitric acid, silver (1+) salt	Fish	Chordata	Salmonidae	O. mykiss	Oncorhynchus mykiss	Rainbow Trout	LC50	4	96	8.4457	10	10
Mount, D. I.; Norberg, U. T.	A Seven-Day Life-Cycle Cladoceran Toxicity Test	Environmental toxicology and chemistry	1984	dissolved		Ag	Silver	Crustacean	Arthropoda	Daphniidae	C. reticulata	Ceriodaphnia reticulata		LC50	2	48	11	10	10
Bradley,R.W.; Duquesnay, C.; Sprague J.B.	Acclimation of Rainbow Trout, Salmo gairdneri Richardson, to Zinc: Kinetics and Mechanism of Enhanced Tolerance Induction	J. Fish Biol.27(4): 367-369	1985	dissolved	7646857	zinc	Zinc chloride (ZnCl2)	Fish	Chordata	Salmonidae	O. mykiss	Oncorhynchus mykiss	Rainbow Trout	LC50	6	144	4200	10	10
Stubblefield, W. A.; Steadman, B. L.; La Point, T. W.; Bergman, H. L.	Acclimation-Induced Changes in the Toxicity of Zinc and Cadmium to Rainbow Trout	Environ. Toxicol. Chem.18(12): 2875-2881	1999	dissolved	7646857	zinc	Zinc chloride (ZnCl2)	Fish	Chordata	Salmonidae	O. mykiss	Oncorhynchus mykiss	Rainbow Trout	LC50	22.6667	544.001	2014.64	10	10
Stubblefield, W. A.; Steadman, B. L.; La Point, T. W.; Bergman, H. L.	Acclimation-Induced Changes in the Toxicity of Zinc and Cadmium to Rainbow Trout	Environ. Toxicol. Chem.18(12): 2875-2881	1999	dissolved	7646857	zinc	Zinc chloride (ZnCl2)	Fish	Chordata	Salmonidae	O. mykiss	Oncorhynchus mykiss	Rainbow Trout	LC50	23.0833	553.999	2014.64	10	10
Stubblefield, W. A.; Steadman, B. L.; La Point, T. W.; Bergman, H. L.	Acclimation-Induced Changes in the Toxicity of Zinc and Cadmium to Rainbow Trout	Environ. Toxicol. Chem.18(12): 2875-2881	1999	dissolved	7646857	zinc	Zinc chloride (ZnCl2)	Fish	Chordata	Salmonidae	O. mykiss	Oncorhynchus mykiss	Rainbow Trout	LC50	23.0833	553.999	2398.39	10	10
Stubblefield, W. A.; Steadman, B. L.; La Point, T. W.; Bergman, H. L.	Acclimation-Induced Changes in the Toxicity of Zinc and Cadmium to Rainbow Trout	Environ. Toxicol. Chem.18(12): 2875-2881	1999	dissolved	7646857	zinc	Zinc chloride (ZnCl2)	Fish	Chordata	Salmonidae	O. mykiss	Oncorhynchus mykiss	Rainbow Trout	LC50	23.9167	574.001	1918.71	10	10
Stubblefield, W. A.; Steadman, B. L.; La Point, T. W.; Bergman, H. L.	Acclimation-Induced Changes in the Toxicity of Zinc and Cadmium to Rainbow Trout	Environ. Toxicol. Chem.18(12): 2875-2881	1999	dissolved	7646857	zinc	Zinc chloride (ZnCl2)	Fish	Chordata	Salmonidae	O. mykiss	Oncorhynchus mykiss	Rainbow Trout	LC50	23.9167	574.001	1918.71	10	10
Stubblefield, W. A.; Steadman, B. L.; La Point, T. W.; Bergman, H. L.	Acclimation-Induced Changes in the Toxicity of Zinc and Cadmium to Rainbow Trout	Environ. Toxicol. Chem.18(12): 2875-2881	1999	dissolved	7646857	zinc	Zinc chloride (ZnCl2)	Fish	Chordata	Salmonidae	O. mykiss	Oncorhynchus mykiss	Rainbow Trout	LC50	24.3333	583.999	767.483	10	10
Stubblefield, W. A.; Steadman, B. L.; La Point, T. W.; Bergman, H. L.	Acclimation-Induced Changes in the Toxicity of Zinc and Cadmium to Rainbow Trout	Environ. Toxicol. Chem.18(12): 2875-2881	1999	dissolved	7646857	zinc	Zinc chloride (ZnCl2)	Fish	Chordata	Salmonidae	O. mykiss	Oncorhynchus mykiss	Rainbow Trout	LC50	24.3333	583.999	863.419	10	10
Stubblefield, W. A.; Steadman, B. L.; La Point, T. W.; Bergman, H. L.	Acclimation-Induced Changes in the Toxicity of Zinc and Cadmium to Rainbow Trout	Environ. Toxicol. Chem.18(12): 2875-2881	1999	dissolved	7646857	zinc	Zinc chloride (ZnCl2)	Fish	Chordata	Salmonidae	O. mykiss	Oncorhynchus mykiss	Rainbow Trout	LC50	25.5833	613.999	1630.9	10	10
Stubblefield, W. A.; Steadman, B. L.; La Point, T. W.; Bergman, H. L.	Acclimation-Induced Changes in the Toxicity of Zinc and Cadmium to Rainbow Trout	Environ. Toxicol. Chem.18(12): 2875-2881	1999	dissolved	7646857	zinc	Zinc chloride (ZnCl2)	Fish	Chordata	Salmonidae	O. mykiss	Oncorhynchus mykiss	Rainbow Trout	LC50	25.5833	613.999	1822.77	10	10
Stubblefield, W. A.; Steadman, B. L.; La Point, T. W.; Bergman, H. L.	Acclimation-Induced Changes in the Toxicity of Zinc and Cadmium to Rainbow Trout	Environ. Toxicol. Chem.18(12): 2875-2881	1999	dissolved	7646857	zinc	Zinc chloride (ZnCl2)	Fish	Chordata	Salmonidae	O. mykiss	Oncorhynchus mykiss	Rainbow Trout	LC50	26.4167	634.001	1534.97	10	10
Stubblefield, W. A.; Steadman, B. L.; La Point, T. W.; Bergman, H. L.	Acclimation-Induced Changes in the Toxicity of Zinc and Cadmium to Rainbow Trout	Environ. Toxicol. Chem.18(12): 2875-2881	1999	dissolved	7646857	zinc	Zinc chloride (ZnCl2)	Fish	Chordata	Salmonidae	O. mykiss	Oncorhynchus mykiss	Rainbow Trout	LC50	26.8333	643.999	1343.1	10	10
Stubblefield, W. A.; Steadman, B. L.; La Point, T. W.; Bergman, H. L.	Acclimation-Induced Changes in the Toxicity of Zinc and Cadmium to Rainbow Trout	Environ. Toxicol. Chem.18(12): 2875-2881	1999	dissolved	7646857	zinc	Zinc chloride (ZnCl2)	Fish	Chordata	Salmonidae	O. mykiss	Oncorhynchus mykiss	Rainbow Trout	LC50	26.8333	643.999	383.742	10	10
Stubblefield, W. A.; Steadman, B. L.; La Point, T. W.; Bergman, H. L.	Acclimation-Induced Changes in the Toxicity of Zinc and Cadmium to Rainbow Trout	Environ. Toxicol. Chem.18(12): 2875-2881	1999	dissolved	7646857	zinc	Zinc chloride (ZnCl2)	Fish	Chordata	Salmonidae	O. mykiss	Oncorhynchus mykiss	Rainbow Trout	LC50	27.6667	664.001	479.677	10	10
Stubblefield, W. A.; Steadman, B. L.; La Point, T. W.; Bergman, H. L.	Acclimation-Induced Changes in the Toxicity of Zinc and Cadmium to Rainbow Trout	Environ. Toxicol. Chem.18(12): 2875-2881	1999	dissolved	7646857	zinc	Zinc chloride (ZnCl2)	Fish	Chordata	Salmonidae	O. mykiss	Oncorhynchus mykiss	Rainbow Trout	LC50	27.6667	664.001	287.806	10	10
Stubblefield, W. A.; Steadman, B. L.; La Point, T. W.; Bergman, H. L.	Acclimation-Induced Changes in the Toxicity of Zinc and Cadmium to Rainbow Trout	Environ. Toxicol. Chem.18(12): 2875-2881	1999	dissolved	7646857	zinc	Zinc chloride (ZnCl2)	Fish	Chordata	Salmonidae	O. mykiss	Oncorhynchus mykiss	Rainbow Trout	LC50	28.5	684	287.806	1	10
Hobson,J.F.	Acclimation-Induced Changes in Toxicity and Induction of Metallothionein-Like Proteins in the Fathead Minnow Following Sublethal Exposure to Cobalt, Silver, and Zinc	Ph.D.Thesis, University of Kentucky, Lexington, KY:145 p.	1986	dissolved	7646857	zinc	Zinc chloride (ZnCl2)	Fish	Chordata	Cyprinidae	P. promelas	Pimephales promelas	Fathead Minnow	LC50	4	96	3165.87	10	10
Hobson,J.F.	Acclimation-Induced Changes in Toxicity and Induction of Metallothionein-Like Proteins in the Fathead Minnow Following Sublethal Exposure to Cobalt, Silver, and Zinc	Ph.D.Thesis, University of Kentucky, Lexington, KY:145 p.	1986	dissolved	7761888	Ag	Nitric acid, silver (1+) salt	Fish	Chordata	Cyprinidae	P. promelas	Pimephales promelas	Fathead Minnow	LC50	4	96	13.3353	10	10
Hobson,J.F.	Acclimation-Induced Changes in Toxicity and Induction of Metallothionein-Like Proteins in the Fathead Minnow Following Sublethal Exposure to Cobalt, Silver, and Zinc	Ph.D.Thesis, University of Kentucky, Lexington, KY:145 p.	1986	dissolved	7761888	Ag	Nitric acid, silver (1+) salt	Fish	Chordata	Cyprinidae	P. promelas	Pimephales promelas	Fathead Minnow	LC50	4	96	13.9703	10	10
Hobson,J.F.	Acclimation-Induced Changes in Toxicity and Induction of Metallothionein-Like Proteins in the Fathead Minnow Following Sublethal Exposure to Cobalt, Silver, and Zinc	Ph.D.Thesis, University of Kentucky, Lexington, KY:145 p.	1986	dissolved	7761888	Ag	Nitric acid, silver (1+) salt	Fish	Chordata	Cyprinidae	P. promelas	Pimephales promelas	Fathead Minnow	LC50	4	96	15.2404	10	10
Hobson,J.F.	Acclimation-Induced Changes in Toxicity and Induction of Metallothionein-Like Proteins in the Fathead Minnow Following Sublethal Exposure to Cobalt, Silver, and Zinc	Ph.D.Thesis, University of Kentucky, Lexington, KY:145 p.	1986	dissolved	7761888	Ag	Nitric acid, silver (1+) salt	Fish	Chordata	Cyprinidae	P. promelas	Pimephales promelas	Fathead Minnow	LC50	4	96	17.1454	10	10
Spry,D.J., and C.M. Wood	Acid-Base, Plasma Ion and Blood Gas Changes in Rainbow Trout During Short Term Toxic Zinc Exposure	J. Comp. Physiol., B Biochem. Syst. Environ. Physiol.154(2): 149-158	1984	dissolved	7733020	zinc	Sulfuric acid, Zinc salt (1:1)	Fish	Chordata	Salmonidae	O. mykiss	Oncorhynchus mykiss	Rainbow Trout	LC50	4	96	226.775	10	10
Spry,D.J., and C.M. Wood	Acid-Base, Plasma Ion and Blood Gas Changes in Rainbow Trout During Short Term Toxic Zinc Exposure	J. Comp. Physiol., B Biochem. Syst. Environ. Physiol.154(2): 149-158	1984	dissolved	7733020	zinc	Sulfuric acid, Zinc salt (1:1)	Fish	Chordata	Salmonidae	O. mykiss	Oncorhynchus mykiss	Rainbow Trout	LC50	4	96	271.32	10	10
Wiench, Karin; Wohlleben, Wendel; Hisgen, Volker; Radke, Kristin; Salinas, Edward; Zok, Sabine; Landsiedel, Robert	Acute and chronic effects of nano- and non-nano-scale TiO2 and ZnO particles on mobility and reproduction of the freshwater invertebrate Daphnia magna	Chemosphere	2009	nano		TiO2	70/30 anatase/rutile	Crustacean	Arthropoda	Daphniidae	D. magna	Daphnia magna		HONEC	2	48	100000	10	1
Wiench, Karin; Wohlleben, Wendel; Hisgen, Volker; Radke, Kristin; Salinas, Edward; Zok, Sabine; Landsiedel, Robert	Acute and chronic effects of nano- and non-nano-scale TiO2 and ZnO particles on mobility and reproduction of the freshwater invertebrate Daphnia magna	Chemosphere	2009	nano		TiO2	Rutile	Crustacean	Arthropoda	Daphniidae	D. magna	Daphnia magna		HONEC	2	48	100000	10	1
Wiench, Karin; Wohlleben, Wendel; Hisgen, Volker; Radke, Kristin; Salinas, Edward; Zok, Sabine; Landsiedel, Robert	Acute and chronic effects of nano- and non-nano-scale TiO2 and ZnO particles on mobility and reproduction of the freshwater invertebrate Daphnia magna	Chemosphere	2009	nano		TiO2	Rutile	Crustacean	Arthropoda	Daphniidae	D. magna	Daphnia magna		HONEC	2	48	100000	10	1
Wiench, Karin; Wohlleben, Wendel; Hisgen, Volker; Radke, Kristin; Salinas, Edward; Zok, Sabine; Landsiedel, Robert	Acute and chronic effects of nano- and non-nano-scale TiO2 and ZnO particles on mobility and reproduction of the freshwater invertebrate Daphnia magna	Chemosphere	2009	nano		TiO2	Rutile	Crustacean	Arthropoda	Daphniidae	D. magna	Daphnia magna		HONEC	2	48	100000	10	1
Wiench, Karin; Wohlleben, Wendel; Hisgen, Volker; Radke, Kristin; Salinas, Edward; Zok, Sabine; Landsiedel, Robert	Acute and chronic effects of nano- and non-nano-scale TiO2 and ZnO particles on mobility and reproduction of the freshwater invertebrate Daphnia magna	Chemosphere	2009	nano		TiO2	70/30 anatase/rutile	Crustacean	Arthropoda	Daphniidae	D. magna	Daphnia magna		HONEC	2	48	100000	10	1
Wiench, Karin; Wohlleben, Wendel; Hisgen, Volker; Radke, Kristin; Salinas, Edward; Zok, Sabine; Landsiedel, Robert	Acute and chronic effects of nano- and non-nano-scale TiO2 and ZnO particles on mobility and reproduction of the freshwater invertebrate Daphnia magna	Chemosphere	2009	nano		TiO2	Rutile	Crustacean	Arthropoda	Daphniidae	D. magna	Daphnia magna		HONEC	2	48	100000	10	1
Wiench, Karin; Wohlleben, Wendel; Hisgen, Volker; Radke, Kristin; Salinas, Edward; Zok, Sabine; Landsiedel, Robert	Acute and chronic effects of nano- and non-nano-scale TiO2 and ZnO particles on mobility and reproduction of the freshwater invertebrate Daphnia magna	Chemosphere	2009	nano		TiO2	70/30 anatase/rutile	Crustacean	Arthropoda	Daphniidae	D. magna	Daphnia magna		HONEC	2	48	100000	10	1
Wiench, Karin; Wohlleben, Wendel; Hisgen, Volker; Radke, Kristin; Salinas, Edward; Zok, Sabine; Landsiedel, Robert	Acute and chronic effects of nano- and non-nano-scale TiO2 and ZnO particles on mobility and reproduction of the freshwater invertebrate Daphnia magna	Chemosphere	2009	nano		TiO2	Rutile	Crustacean	Arthropoda	Daphniidae	D. magna	Daphnia magna		HONEC	2	48	100000	10	1
Wiench, Karin; Wohlleben, Wendel; Hisgen, Volker; Radke, Kristin; Salinas, Edward; Zok, Sabine; Landsiedel, Robert	Acute and chronic effects of nano- and non-nano-scale TiO2 and ZnO particles on mobility and reproduction of the freshwater invertebrate Daphnia magna	Chemosphere	2009	nano		TiO2	Rutile	Crustacean	Arthropoda	Daphniidae	D. magna	Daphnia magna		NOEC	21	504	3000	1	1
Wiench, Karin; Wohlleben, Wendel; Hisgen, Volker; Radke, Kristin; Salinas, Edward; Zok, Sabine; Landsiedel, Robert	Acute and chronic effects of nano- and non-nano-scale TiO2 and ZnO particles on mobility and reproduction of the freshwater invertebrate Daphnia magna	Chemosphere	2009	nano		TiO2	Rutile	Crustacean	Arthropoda	Daphniidae	D. magna	Daphnia magna		NOEC	21	504	30000	1	1
Wiench, Karin; Wohlleben, Wendel; Hisgen, Volker; Radke, Kristin; Salinas, Edward; Zok, Sabine; Landsiedel, Robert	Acute and chronic effects of nano- and non-nano-scale TiO2 and ZnO particles on mobility and reproduction of the freshwater invertebrate Daphnia magna	Chemosphere	2009	nano		ZnO	NA	Crustacean	Arthropoda	Daphniidae	D. magna	Daphnia magna		EC50	2	48	7500	10	10
Wiench, Karin; Wohlleben, Wendel; Hisgen, Volker; Radke, Kristin; Salinas, Edward; Zok, Sabine; Landsiedel, Robert	Acute and chronic effects of nano- and non-nano-scale TiO2 and ZnO particles on mobility and reproduction of the freshwater invertebrate Daphnia magna	Chemosphere	2009	nano		ZnO	NA	Crustacean	Arthropoda	Daphniidae	D. magna	Daphnia magna		EC50	2	48	1100	10	10
Wiench, Karin; Wohlleben, Wendel; Hisgen, Volker; Radke, Kristin; Salinas, Edward; Zok, Sabine; Landsiedel, Robert	Acute and chronic effects of nano- and non-nano-scale TiO2 and ZnO particles on mobility and reproduction of the freshwater invertebrate Daphnia magna	Chemosphere	2009	nano		ZnO	NA	Crustacean	Arthropoda	Daphniidae	D. magna	Daphnia magna		EC50	2	48	13400	10	10
Wiench, Karin; Wohlleben, Wendel; Hisgen, Volker; Radke, Kristin; Salinas, Edward; Zok, Sabine; Landsiedel, Robert	Acute and chronic effects of nano- and non-nano-scale TiO2 and ZnO particles on mobility and reproduction of the freshwater invertebrate Daphnia magna	Chemosphere	2009	nano		ZnO	NA	Crustacean	Arthropoda	Daphniidae	D. magna	Daphnia magna		HONEC	2	48	100000	10	1
Wiench, Karin; Wohlleben, Wendel; Hisgen, Volker; Radke, Kristin; Salinas, Edward; Zok, Sabine; Landsiedel, Robert	Acute and chronic effects of nano- and non-nano-scale TiO2 and ZnO particles on mobility and reproduction of the freshwater invertebrate Daphnia magna	Chemosphere	2009	nano		ZnO	NA	Crustacean	Arthropoda	Daphniidae	D. magna	Daphnia magna		EC50	2	48	1000	10	10
Kim, Ki Tae; Klaine, Stephen J.; Kim, Sang D.	Acute and chronic response of Daphnia magna exposed to TiO2 nanoparticles in agitation system.	Bull Environ Contam Toxicol	2014	nano		TiO2	anatase 76.9%, rutile 23.1 %	Crustacean	Arthropoda	Daphniidae	D. magna	Daphnia magna		LC50	2	48	4500	10	10
Kim, Ki Tae; Klaine, Stephen J.; Kim, Sang D.	Acute and chronic response of Daphnia magna exposed to TiO2 nanoparticles in agitation system.	Bull Environ Contam Toxicol	2014	nano		TiO2	anatase 76.9%, rutile 23.1 %	Crustacean	Arthropoda	Daphniidae	D. magna	Daphnia magna		LC50	7	168	2700	10	10
Kim, Ki Tae; Klaine, Stephen J.; Kim, Sang D.	Acute and chronic response of Daphnia magna exposed to TiO2 nanoparticles in agitation system.	Bull Environ Contam Toxicol	2014	nano		TiO2	anatase 76.9%, rutile 23.1 %	Crustacean	Arthropoda	Daphniidae	D. magna	Daphnia magna		LC50	14	336	1900	10	10
Kim, Ki Tae; Klaine, Stephen J.; Kim, Sang D.	Acute and chronic response of Daphnia magna exposed to TiO2 nanoparticles in agitation system.	Bull Environ Contam Toxicol	2014	nano		TiO2	anatase 76.9%, rutile 23.1 %	Crustacean	Arthropoda	Daphniidae	D. magna	Daphnia magna		NOEC	21	504	1000	1	1
Hall, Scott; Bradley, Tina; Moore, Joshua T.; Kuykindall, Tunishia; Minella, Lauren	Acute and chronic toxicity of nano-scale TiO2 particles to freshwater fish, cladocerans, and green algae, and effects of organic and inorganic substrate on TiO2 toxicity	Nanotoxicology	2009	nano		TiO2	NA	Crustacean	Arthropoda	Daphniidae	D. duplex	Daphnia duplex		LC50	2	48	9200	10	10
Hall, Scott; Bradley, Tina; Moore, Joshua T.; Kuykindall, Tunishia; Minella, Lauren	Acute and chronic toxicity of nano-scale TiO2 particles to freshwater fish, cladocerans, and green algae, and effects of organic and inorganic substrate on TiO2 toxicity	Nanotoxicology	2009	nano		TiO2	NA	Fish	Chordata	Cyprinidae	P. promelas	Pimephales promelas		IC25	14	336	452000	10	10
Hall, Scott; Bradley, Tina; Moore, Joshua T.; Kuykindall, Tunishia; Minella, Lauren	Acute and chronic toxicity of nano-scale TiO2 particles to freshwater fish, cladocerans, and green algae, and effects of organic and inorganic substrate on TiO2 toxicity	Nanotoxicology	2009	nano		TiO2	NA	Algae	Chlorophyta	Selenastraceae	P. subcapitata	Pseudokirchneriella subcapitata		IC25	4	96	1500	1	10
Woodling, J.; Brinkman, S.; Albeke, S.	Acute and Chronic Toxicity of Zinc to the Mottled Sculpin Cottus bairdi	Environ. Toxicol. Chem.21(9): 1922-1926	2002	dissolved	7733020	zinc	Sulfuric acid, Zinc salt (1:1)	Fish	Chordata	Cottidae	C. bairdi	Cottus bairdi	Mottled Sculpin	LC50	13	312	33	10	10
Woodling, J.; Brinkman, S.; Albeke, S.	Acute and Chronic Toxicity of Zinc to the Mottled Sculpin Cottus bairdi	Environ. Toxicol. Chem.21(9): 1922-1926	2002	dissolved	7733020	zinc	Sulfuric acid, Zinc salt (1:1)	Fish	Chordata	Cottidae	C. bairdi	Cottus bairdi	Mottled Sculpin	LC50	13	312	38	10	10
Woodling, J.; Brinkman, S.; Albeke, S.	Acute and Chronic Toxicity of Zinc to the Mottled Sculpin Cottus bairdi	Environ. Toxicol. Chem.21(9): 1922-1926	2002	dissolved	7733020	zinc	Sulfuric acid, Zinc salt (1:1)	Fish	Chordata	Cottidae	C. bairdi	Cottus bairdi	Mottled Sculpin	LC50	21	504	32	10	10
Woodling, J.; Brinkman, S.; Albeke, S.	Acute and Chronic Toxicity of Zinc to the Mottled Sculpin Cottus bairdi	Environ. Toxicol. Chem.21(9): 1922-1926	2002	dissolved	7733020	zinc	Sulfuric acid, Zinc salt (1:1)	Fish	Chordata	Cottidae	C. bairdi	Cottus bairdi	Mottled Sculpin	LC50	30	720	32	1	10
Woodling, J.; Brinkman, S.; Albeke, S.	Acute and Chronic Toxicity of Zinc to the Mottled Sculpin Cottus bairdi	Environ. Toxicol. Chem.21(9): 1922-1926	2002	dissolved	7733020	zinc	Sulfuric acid, Zinc salt (1:1)	Fish	Chordata	Cottidae	C. bairdi	Cottus bairdi	Mottled Sculpin	LC50	4	96	156	10	10
Woodling, J.; Brinkman, S.; Albeke, S.	Acute and Chronic Toxicity of Zinc to the Mottled Sculpin Cottus bairdi	Environ. Toxicol. Chem.21(9): 1922-1926	2002	dissolved	7733020	zinc	Sulfuric acid, Zinc salt (1:1)	Fish	Chordata	Cottidae	C. bairdi	Cottus bairdi	Mottled Sculpin	LC50	5	120	92	10	10
Woodling, J.; Brinkman, S.; Albeke, S.	Acute and Chronic Toxicity of Zinc to the Mottled Sculpin Cottus bairdi	Environ. Toxicol. Chem.21(9): 1922-1926	2002	dissolved	7733020	zinc	Sulfuric acid, Zinc salt (1:1)	Fish	Chordata	Cottidae	C. bairdi	Cottus bairdi	Mottled Sculpin	LC50	5	120	94	10	10
Woodling, J.; Brinkman, S.; Albeke, S.	Acute and Chronic Toxicity of Zinc to the Mottled Sculpin Cottus bairdi	Environ. Toxicol. Chem.21(9): 1922-1926	2002	dissolved	7733020	zinc	Sulfuric acid, Zinc salt (1:1)	Fish	Chordata	Cottidae	C. bairdi	Cottus bairdi	Mottled Sculpin	LC50	6	144	57	10	10
Woodling, J.; Brinkman, S.; Albeke, S.	Acute and Chronic Toxicity of Zinc to the Mottled Sculpin Cottus bairdi	Environ. Toxicol. Chem.21(9): 1922-1926	2002	dissolved	7733020	zinc	Sulfuric acid, Zinc salt (1:1)	Fish	Chordata	Cottidae	C. bairdi	Cottus bairdi	Mottled Sculpin	LC50	6	144	62	10	10
Woodling, J.; Brinkman, S.; Albeke, S.	Acute and Chronic Toxicity of Zinc to the Mottled Sculpin Cottus bairdi	Environ. Toxicol. Chem.21(9): 1922-1926	2002	dissolved	7733020	zinc	Sulfuric acid, Zinc salt (1:1)	Fish	Chordata	Cottidae	C. bairdi	Cottus bairdi	Mottled Sculpin	LC50	7	168	45	10	10
Woodling, J.; Brinkman, S.; Albeke, S.	Acute and Chronic Toxicity of Zinc to the Mottled Sculpin Cottus bairdi	Environ. Toxicol. Chem.21(9): 1922-1926	2002	dissolved	7733020	zinc	Sulfuric acid, Zinc salt (1:1)	Fish	Chordata	Cottidae	C. bairdi	Cottus bairdi	Mottled Sculpin	LC50	7	168	48	10	10
Woodling, J.; Brinkman, S.; Albeke, S.	Acute and Chronic Toxicity of Zinc to the Mottled Sculpin Cottus bairdi	Environ. Toxicol. Chem.21(9): 1922-1926	2002	dissolved	7733020	zinc	Sulfuric acid, Zinc salt (1:1)	Fish	Chordata	Cottidae	C. bairdi	Cottus bairdi	Mottled Sculpin	LC50	8	192	41	10	10
Woodling, J.; Brinkman, S.; Albeke, S.	Acute and Chronic Toxicity of Zinc to the Mottled Sculpin Cottus bairdi	Environ. Toxicol. Chem.21(9): 1922-1926	2002	dissolved	7733020	zinc	Sulfuric acid, Zinc salt (1:1)	Fish	Chordata	Cottidae	C. bairdi	Cottus bairdi	Mottled Sculpin	LC50	8	192	42	10	10
Woodling, J.; Brinkman, S.; Albeke, S.	Acute and Chronic Toxicity of Zinc to the Mottled Sculpin Cottus bairdi	Environ. Toxicol. Chem.21(9): 1922-1926	2002	dissolved	7733020	zinc	Sulfuric acid, Zinc salt (1:1)	Fish	Chordata	Cottidae	C. bairdi	Cottus bairdi	Mottled Sculpin	LC50	9	216	38	10	10
Woodling, J.; Brinkman, S.; Albeke, S.	Acute and Chronic Toxicity of Zinc to the Mottled Sculpin Cottus bairdi	Environ. Toxicol. Chem.21(9): 1922-1926	2002	dissolved	7733020	zinc	Sulfuric acid, Zinc salt (1:1)	Fish	Chordata	Cottidae	C. bairdi	Cottus bairdi	Mottled Sculpin	LC50	9	216	38	10	10
Brodeur, J. C.; Asorey, C. M.; Sztrum, A.; Herkovits, J.	Acute and Subchronic Toxicity of Arsenite and Zinc to Tadpoles of Rhinella arenarum both Alone and in Combination	J. Toxicol. Environ. Health Part A72(14): 884-890	2009	dissolved	7646857	zinc	Zinc chloride (ZnCl2)	Amphibian	Chordata	Bufonidae	R. arenarum	Rhinella arenarum	Toad	LC50	21	504	623.58	1	10
Brodeur, J. C.; Asorey, C. M.; Sztrum, A.; Herkovits, J.	Acute and Subchronic Toxicity of Arsenite and Zinc to Tadpoles of Rhinella arenarum both Alone and in Combination	J. Toxicol. Environ. Health Part A72(14): 884-890	2009	dissolved	7646857	zinc	Zinc chloride (ZnCl2)	Amphibian	Chordata	Bufonidae	R. arenarum	Rhinella arenarum	Toad	LC50	7	168	1247.16	10	10
Wong,C.K.; Pak A.P.	Acute and Subchronic Toxicity of the Heavy Metals Copper, Chromium, Nickel, and Zinc, Individually and in Mixture, to the Freshwater Copepod Mesocyclops pehpeiensis	Bull. Environ. Contam. Toxicol.73(1): 190-196	2004	dissolved	7733020	zinc	Sulfuric acid, Zinc salt (1:1)	Crustacean	Arthropoda	Cyclopidae	M. pehpeiensis	Mesocyclops pehpeiensis	Copepod	LC50	2	48	97.1892	10	10
Nations, Shawna; Wages, Mike; Caas, Jaclyn E.; Maul, Jonathan; Theodorakis, Chris; Cobb, George P.	Acute effects of Fe2O3, TiO2, ZnO and CuO nanomaterials on Xenopus laevis	Chemosphere	2011	nano		ZnO	NA	Amphibian	Chordata	Pipidae	X. laevis	Xenopus laevis		EC50	4	96	10300	10	10
Nations, Shawna; Wages, Mike; Caas, Jaclyn E.; Maul, Jonathan; Theodorakis, Chris; Cobb, George P.	Acute effects of Fe2O3, TiO2, ZnO and CuO nanomaterials on Xenopus laevis	Chemosphere	2011	nano		TiO2	NA	Amphibian	Chordata	Pipidae	X. laevis	Xenopus laevis		MCIG	4	96	1000000	10	2
Andros, J. D.; Garton, R. R.	Acute Lethality of Copper, Cadmium, and Zinc to Northern Squawfish	Trans. Am. Fish. Soc.109(2): 235-238	1980	dissolved	7646857	zinc	Zinc chloride (ZnCl2)	Fish	Chordata	Cyprinidae	P. oregonensis	Ptychocheilus oregonensis	Northern Squawfish	LC50	7	168	1750.82	10	10
Skidmore,J.F., and I.C. Firth	Acute Sensitivity of Selected Australian Freshwater Animals to Copper and Zinc	Tech.Pap.No.81, Aust.Water Resour.Council, Dep.Resour.Energy, Australian Gov.Publ.Serv., Canberra, Australia:129 p.	1983	dissolved	7733020	zinc	Sulfuric acid, Zinc salt (1:1)	Crustacean	Arthropoda	Atyidae	P. australiensis	Paratya australiensis	Shrimp	LC50	1	24	60743.3	10	10
Skidmore,J.F., and I.C. Firth	Acute Sensitivity of Selected Australian Freshwater Animals to Copper and Zinc	Tech.Pap.No.81, Aust.Water Resour.Council, Dep.Resour.Energy, Australian Gov.Publ.Serv., Canberra, Australia:129 p.	1983	dissolved	7733020	zinc	Sulfuric acid, Zinc salt (1:1)	Crustacean	Arthropoda	Atyidae	P. australiensis	Paratya australiensis	Shrimp	LC50	1	24	60743.3	10	10
Skidmore,J.F., and I.C. Firth	Acute Sensitivity of Selected Australian Freshwater Animals to Copper and Zinc	Tech.Pap.No.81, Aust.Water Resour.Council, Dep.Resour.Energy, Australian Gov.Publ.Serv., Canberra, Australia:129 p.	1983	dissolved	7733020	zinc	Sulfuric acid, Zinc salt (1:1)	Crustacean	Arthropoda	Atyidae	P. australiensis	Paratya australiensis	Shrimp	LC50	1	24	2875.18	10	10
Skidmore,J.F., and I.C. Firth	Acute Sensitivity of Selected Australian Freshwater Animals to Copper and Zinc	Tech.Pap.No.81, Aust.Water Resour.Council, Dep.Resour.Energy, Australian Gov.Publ.Serv., Canberra, Australia:129 p.	1983	dissolved	7733020	zinc	Sulfuric acid, Zinc salt (1:1)	Crustacean	Arthropoda	Atyidae	P. australiensis	Paratya australiensis	Shrimp	LC50	1.3333	31.9992	52644.2	10	10
Skidmore,J.F., and I.C. Firth	Acute Sensitivity of Selected Australian Freshwater Animals to Copper and Zinc	Tech.Pap.No.81, Aust.Water Resour.Council, Dep.Resour.Energy, Australian Gov.Publ.Serv., Canberra, Australia:129 p.	1983	dissolved	7733020	zinc	Sulfuric acid, Zinc salt (1:1)	Crustacean	Arthropoda	Atyidae	P. australiensis	Paratya australiensis	Shrimp	LC50	1.3333	31.9992	14578.4	10	10
Skidmore,J.F., and I.C. Firth	Acute Sensitivity of Selected Australian Freshwater Animals to Copper and Zinc	Tech.Pap.No.81, Aust.Water Resour.Council, Dep.Resour.Energy, Australian Gov.Publ.Serv., Canberra, Australia:129 p.	1983	dissolved	7733020	zinc	Sulfuric acid, Zinc salt (1:1)	Crustacean	Arthropoda	Atyidae	P. australiensis	Paratya australiensis	Shrimp	LC50	1.3333	31.9992	2267.75	10	10
Skidmore,J.F., and I.C. Firth	Acute Sensitivity of Selected Australian Freshwater Animals to Copper and Zinc	Tech.Pap.No.81, Aust.Water Resour.Council, Dep.Resour.Energy, Australian Gov.Publ.Serv., Canberra, Australia:129 p.	1983	dissolved	7733020	zinc	Sulfuric acid, Zinc salt (1:1)	Crustacean	Arthropoda	Atyidae	P. australiensis	Paratya australiensis	Shrimp	LC50	2	48	6479.28	10	10
Skidmore,J.F., and I.C. Firth	Acute Sensitivity of Selected Australian Freshwater Animals to Copper and Zinc	Tech.Pap.No.81, Aust.Water Resour.Council, Dep.Resour.Energy, Australian Gov.Publ.Serv., Canberra, Australia:129 p.	1983	dissolved	7733020	zinc	Sulfuric acid, Zinc salt (1:1)	Crustacean	Arthropoda	Atyidae	P. australiensis	Paratya australiensis	Shrimp	LC50	2	48	1741.31	10	10
Skidmore,J.F., and I.C. Firth	Acute Sensitivity of Selected Australian Freshwater Animals to Copper and Zinc	Tech.Pap.No.81, Aust.Water Resour.Council, Dep.Resour.Energy, Australian Gov.Publ.Serv., Canberra, Australia:129 p.	1983	dissolved	7733020	zinc	Sulfuric acid, Zinc salt (1:1)	Crustacean	Arthropoda	Atyidae	P. australiensis	Paratya australiensis	Shrimp	LC50	3	72	4049.55	10	10
Skidmore,J.F., and I.C. Firth	Acute Sensitivity of Selected Australian Freshwater Animals to Copper and Zinc	Tech.Pap.No.81, Aust.Water Resour.Council, Dep.Resour.Energy, Australian Gov.Publ.Serv., Canberra, Australia:129 p.	1983	dissolved	7733020	zinc	Sulfuric acid, Zinc salt (1:1)	Crustacean	Arthropoda	Atyidae	P. australiensis	Paratya australiensis	Shrimp	LC50	3	72	1133.87	10	10
Skidmore,J.F., and I.C. Firth	Acute Sensitivity of Selected Australian Freshwater Animals to Copper and Zinc	Tech.Pap.No.81, Aust.Water Resour.Council, Dep.Resour.Energy, Australian Gov.Publ.Serv., Canberra, Australia:129 p.	1983	dissolved	7733020	zinc	Sulfuric acid, Zinc salt (1:1)	Crustacean	Arthropoda	Atyidae	P. australiensis	Paratya australiensis	Shrimp	LC50	3	72	2753.69	10	10
Skidmore,J.F., and I.C. Firth	Acute Sensitivity of Selected Australian Freshwater Animals to Copper and Zinc	Tech.Pap.No.81, Aust.Water Resour.Council, Dep.Resour.Energy, Australian Gov.Publ.Serv., Canberra, Australia:129 p.	1983	dissolved	7733020	zinc	Sulfuric acid, Zinc salt (1:1)	Crustacean	Arthropoda	Atyidae	P. australiensis	Paratya australiensis	Shrimp	LC50	4	96	850.406	10	10
Skidmore,J.F., and I.C. Firth	Acute Sensitivity of Selected Australian Freshwater Animals to Copper and Zinc	Tech.Pap.No.81, Aust.Water Resour.Council, Dep.Resour.Energy, Australian Gov.Publ.Serv., Canberra, Australia:129 p.	1983	dissolved	7733020	zinc	Sulfuric acid, Zinc salt (1:1)	Crustacean	Arthropoda	Atyidae	P. australiensis	Paratya australiensis	Shrimp	LC50	4	96	2105.77	10	10
Skidmore,J.F., and I.C. Firth	Acute Sensitivity of Selected Australian Freshwater Animals to Copper and Zinc	Tech.Pap.No.81, Aust.Water Resour.Council, Dep.Resour.Energy, Australian Gov.Publ.Serv., Canberra, Australia:129 p.	1983	dissolved	7733020	zinc	Sulfuric acid, Zinc salt (1:1)	Crustacean	Arthropoda	Atyidae	P. australiensis	Paratya australiensis	Shrimp	LC50	4	96	2794.19	10	10
Skidmore,J.F., and I.C. Firth	Acute Sensitivity of Selected Australian Freshwater Animals to Copper and Zinc	Tech.Pap.No.81, Aust.Water Resour.Council, Dep.Resour.Energy, Australian Gov.Publ.Serv., Canberra, Australia:129 p.	1983	dissolved	7733020	zinc	Sulfuric acid, Zinc salt (1:1)	Crustacean	Arthropoda	Atyidae	P. australiensis	Paratya australiensis	Shrimp	LC50	5	120	526.442	10	10
Skidmore,J.F., and I.C. Firth	Acute Sensitivity of Selected Australian Freshwater Animals to Copper and Zinc	Tech.Pap.No.81, Aust.Water Resour.Council, Dep.Resour.Energy, Australian Gov.Publ.Serv., Canberra, Australia:129 p.	1983	dissolved	7733020	zinc	Sulfuric acid, Zinc salt (1:1)	Crustacean	Arthropoda	Atyidae	P. australiensis	Paratya australiensis	Shrimp	LC50	5	120	2105.77	10	10
Skidmore,J.F., and I.C. Firth	Acute Sensitivity of Selected Australian Freshwater Animals to Copper and Zinc	Tech.Pap.No.81, Aust.Water Resour.Council, Dep.Resour.Energy, Australian Gov.Publ.Serv., Canberra, Australia:129 p.	1983	dissolved	7733020	zinc	Sulfuric acid, Zinc salt (1:1)	Crustacean	Arthropoda	Atyidae	P. australiensis	Paratya australiensis	Shrimp	LC50	6	144	445.451	10	10
Skidmore,J.F., and I.C. Firth	Acute Sensitivity of Selected Australian Freshwater Animals to Copper and Zinc	Tech.Pap.No.81, Aust.Water Resour.Council, Dep.Resour.Energy, Australian Gov.Publ.Serv., Canberra, Australia:129 p.	1983	dissolved	7733020	zinc	Sulfuric acid, Zinc salt (1:1)	Crustacean	Arthropoda	Atyidae	P. australiensis	Paratya australiensis	Shrimp	LC50	6	144	1984.28	10	10
Skidmore,J.F., and I.C. Firth	Acute Sensitivity of Selected Australian Freshwater Animals to Copper and Zinc	Tech.Pap.No.81, Aust.Water Resour.Council, Dep.Resour.Energy, Australian Gov.Publ.Serv., Canberra, Australia:129 p.	1983	dissolved	7733020	zinc	Sulfuric acid, Zinc salt (1:1)	Crustacean	Arthropoda	Atyidae	P. australiensis	Paratya australiensis	Shrimp	LC50	7	168	404.955	10	10
Skidmore,J.F., and I.C. Firth	Acute Sensitivity of Selected Australian Freshwater Animals to Copper and Zinc	Tech.Pap.No.81, Aust.Water Resour.Council, Dep.Resour.Energy, Australian Gov.Publ.Serv., Canberra, Australia:129 p.	1983	dissolved	7733020	zinc	Sulfuric acid, Zinc salt (1:1)	Crustacean	Arthropoda	Atyidae	P. australiensis	Paratya australiensis	Shrimp	LC50	7	168	1903.29	10	10
Skidmore,J.F., and I.C. Firth	Acute Sensitivity of Selected Australian Freshwater Animals to Copper and Zinc	Tech.Pap.No.81, Aust.Water Resour.Council, Dep.Resour.Energy, Australian Gov.Publ.Serv., Canberra, Australia:129 p.	1983	dissolved	7733020	zinc	Sulfuric acid, Zinc salt (1:1)	Crustacean	Arthropoda	Atyidae	P. australiensis	Paratya australiensis	Shrimp	LC50	8	192	1538.83	10	10
Skidmore,J.F., and I.C. Firth	Acute Sensitivity of Selected Australian Freshwater Animals to Copper and Zinc	Tech.Pap.No.81, Aust.Water Resour.Council, Dep.Resour.Energy, Australian Gov.Publ.Serv., Canberra, Australia:129 p.	1983	dissolved	7733020	zinc	Sulfuric acid, Zinc salt (1:1)	Crustacean	Arthropoda	Atyidae	P. australiensis	Paratya australiensis	Shrimp	LC50	8	192	348.261	10	10
Skidmore,J.F., and I.C. Firth	Acute Sensitivity of Selected Australian Freshwater Animals to Copper and Zinc	Tech.Pap.No.81, Aust.Water Resour.Council, Dep.Resour.Energy, Australian Gov.Publ.Serv., Canberra, Australia:129 p.	1983	dissolved	7733020	zinc	Sulfuric acid, Zinc salt (1:1)	Crustacean	Arthropoda	Atyidae	P. australiensis	Paratya australiensis	Shrimp	LC50	9	216	1174.37	10	10
Skidmore,J.F., and I.C. Firth	Acute Sensitivity of Selected Australian Freshwater Animals to Copper and Zinc	Tech.Pap.No.81, Aust.Water Resour.Council, Dep.Resour.Energy, Australian Gov.Publ.Serv., Canberra, Australia:129 p.	1983	dissolved	7733020	zinc	Sulfuric acid, Zinc salt (1:1)	Crustacean	Arthropoda	Atyidae	P. australiensis	Paratya australiensis	Shrimp	LC50	9	216	307.766	10	10
Skidmore,J.F., and I.C. Firth	Acute Sensitivity of Selected Australian Freshwater Animals to Copper and Zinc	Tech.Pap.No.81, Aust.Water Resour.Council, Dep.Resour.Energy, Australian Gov.Publ.Serv., Canberra, Australia:129 p.	1983	dissolved	7733020	zinc	Sulfuric acid, Zinc salt (1:1)	Fish	Chordata	Ambassidae	Ambassis sp.	Ambassis sp.	Chanda Perch	LC50	0.5	12	4049.55	10	10
Skidmore,J.F., and I.C. Firth	Acute Sensitivity of Selected Australian Freshwater Animals to Copper and Zinc	Tech.Pap.No.81, Aust.Water Resour.Council, Dep.Resour.Energy, Australian Gov.Publ.Serv., Canberra, Australia:129 p.	1983	dissolved	7733020	zinc	Sulfuric acid, Zinc salt (1:1)	Fish	Chordata	Ambassidae	Ambassis sp.	Ambassis sp.	Chanda Perch	LC50	1	24	3401.62	10	10
Skidmore,J.F., and I.C. Firth	Acute Sensitivity of Selected Australian Freshwater Animals to Copper and Zinc	Tech.Pap.No.81, Aust.Water Resour.Council, Dep.Resour.Energy, Australian Gov.Publ.Serv., Canberra, Australia:129 p.	1983	dissolved	7733020	zinc	Sulfuric acid, Zinc salt (1:1)	Fish	Chordata	Ambassidae	Ambassis sp.	Ambassis sp.	Chanda Perch	LC50	1.3333	31.9992	2672.7	10	10
Skidmore,J.F., and I.C. Firth	Acute Sensitivity of Selected Australian Freshwater Animals to Copper and Zinc	Tech.Pap.No.81, Aust.Water Resour.Council, Dep.Resour.Energy, Australian Gov.Publ.Serv., Canberra, Australia:129 p.	1983	dissolved	7733020	zinc	Sulfuric acid, Zinc salt (1:1)	Fish	Chordata	Ambassidae	Ambassis sp.	Ambassis sp.	Chanda Perch	LC50	2	48	1741.31	10	10
Skidmore,J.F., and I.C. Firth	Acute Sensitivity of Selected Australian Freshwater Animals to Copper and Zinc	Tech.Pap.No.81, Aust.Water Resour.Council, Dep.Resour.Energy, Australian Gov.Publ.Serv., Canberra, Australia:129 p.	1983	dissolved	7733020	zinc	Sulfuric acid, Zinc salt (1:1)	Fish	Chordata	Ambassidae	Ambassis sp.	Ambassis sp.	Chanda Perch	LC50	3	72	1579.32	10	10
Skidmore,J.F., and I.C. Firth	Acute Sensitivity of Selected Australian Freshwater Animals to Copper and Zinc	Tech.Pap.No.81, Aust.Water Resour.Council, Dep.Resour.Energy, Australian Gov.Publ.Serv., Canberra, Australia:129 p.	1983	dissolved	7733020	zinc	Sulfuric acid, Zinc salt (1:1)	Fish	Chordata	Ambassidae	Ambassis sp.	Ambassis sp.	Chanda Perch	LC50	4	96	1579.32	10	10
Skidmore,J.F., and I.C. Firth	Acute Sensitivity of Selected Australian Freshwater Animals to Copper and Zinc	Tech.Pap.No.81, Aust.Water Resour.Council, Dep.Resour.Energy, Australian Gov.Publ.Serv., Canberra, Australia:129 p.	1983	dissolved	7733020	zinc	Sulfuric acid, Zinc salt (1:1)	Fish	Chordata	Ambassidae	Ambassis sp.	Ambassis sp.	Chanda Perch	LC50	5	120	1579.32	10	10
Skidmore,J.F., and I.C. Firth	Acute Sensitivity of Selected Australian Freshwater Animals to Copper and Zinc	Tech.Pap.No.81, Aust.Water Resour.Council, Dep.Resour.Energy, Australian Gov.Publ.Serv., Canberra, Australia:129 p.	1983	dissolved	7733020	zinc	Sulfuric acid, Zinc salt (1:1)	Fish	Chordata	Ambassidae	Ambassis sp.	Ambassis sp.	Chanda Perch	LC50	6	144	1579.32	10	10
Skidmore,J.F., and I.C. Firth	Acute Sensitivity of Selected Australian Freshwater Animals to Copper and Zinc	Tech.Pap.No.81, Aust.Water Resour.Council, Dep.Resour.Energy, Australian Gov.Publ.Serv., Canberra, Australia:129 p.	1983	dissolved	7733020	zinc	Sulfuric acid, Zinc salt (1:1)	Fish	Chordata	Ambassidae	Ambassis sp.	Ambassis sp.	Chanda Perch	LC50	7	168	1579.32	10	10
Skidmore,J.F., and I.C. Firth	Acute Sensitivity of Selected Australian Freshwater Animals to Copper and Zinc	Tech.Pap.No.81, Aust.Water Resour.Council, Dep.Resour.Energy, Australian Gov.Publ.Serv., Canberra, Australia:129 p.	1983	dissolved	7733020	zinc	Sulfuric acid, Zinc salt (1:1)	Fish	Chordata	Ambassidae	Ambassis sp.	Ambassis sp.	Chanda Perch	LC50	8	192	1579.32	10	10
Skidmore,J.F., and I.C. Firth	Acute Sensitivity of Selected Australian Freshwater Animals to Copper and Zinc	Tech.Pap.No.81, Aust.Water Resour.Council, Dep.Resour.Energy, Australian Gov.Publ.Serv., Canberra, Australia:129 p.	1983	dissolved	7733020	zinc	Sulfuric acid, Zinc salt (1:1)	Fish	Chordata	Ambassidae	Ambassis sp.	Ambassis sp.	Chanda Perch	LC50	9	216	1579.32	10	10
Skidmore,J.F., and I.C. Firth	Acute Sensitivity of Selected Australian Freshwater Animals to Copper and Zinc	Tech.Pap.No.81, Aust.Water Resour.Council, Dep.Resour.Energy, Australian Gov.Publ.Serv., Canberra, Australia:129 p.	1983	dissolved	7733020	zinc	Sulfuric acid, Zinc salt (1:1)	Fish	Chordata	Galaxiidae	G. maculatus	Galaxias maculatus	Common Jollytail	LC50	0.5	12	12148.7	10	10
Skidmore,J.F., and I.C. Firth	Acute Sensitivity of Selected Australian Freshwater Animals to Copper and Zinc	Tech.Pap.No.81, Aust.Water Resour.Council, Dep.Resour.Energy, Australian Gov.Publ.Serv., Canberra, Australia:129 p.	1983	dissolved	7733020	zinc	Sulfuric acid, Zinc salt (1:1)	Fish	Chordata	Galaxiidae	G. maculatus	Galaxias maculatus	Common Jollytail	LC50	1	24	5264.42	10	10
Skidmore,J.F., and I.C. Firth	Acute Sensitivity of Selected Australian Freshwater Animals to Copper and Zinc	Tech.Pap.No.81, Aust.Water Resour.Council, Dep.Resour.Energy, Australian Gov.Publ.Serv., Canberra, Australia:129 p.	1983	dissolved	7733020	zinc	Sulfuric acid, Zinc salt (1:1)	Fish	Chordata	Galaxiidae	G. maculatus	Galaxias maculatus	Common Jollytail	LC50	1.3333	31.9992	4049.55	10	10
Skidmore,J.F., and I.C. Firth	Acute Sensitivity of Selected Australian Freshwater Animals to Copper and Zinc	Tech.Pap.No.81, Aust.Water Resour.Council, Dep.Resour.Energy, Australian Gov.Publ.Serv., Canberra, Australia:129 p.	1983	dissolved	7733020	zinc	Sulfuric acid, Zinc salt (1:1)	Fish	Chordata	Galaxiidae	G. maculatus	Galaxias maculatus	Common Jollytail	LC50	2	48	4049.55	10	10
Skidmore,J.F., and I.C. Firth	Acute Sensitivity of Selected Australian Freshwater Animals to Copper and Zinc	Tech.Pap.No.81, Aust.Water Resour.Council, Dep.Resour.Energy, Australian Gov.Publ.Serv., Canberra, Australia:129 p.	1983	dissolved	7733020	zinc	Sulfuric acid, Zinc salt (1:1)	Fish	Chordata	Galaxiidae	G. maculatus	Galaxias maculatus	Common Jollytail	LC50	3	72	4049.55	10	10
Skidmore,J.F., and I.C. Firth	Acute Sensitivity of Selected Australian Freshwater Animals to Copper and Zinc	Tech.Pap.No.81, Aust.Water Resour.Council, Dep.Resour.Energy, Australian Gov.Publ.Serv., Canberra, Australia:129 p.	1983	dissolved	7733020	zinc	Sulfuric acid, Zinc salt (1:1)	Fish	Chordata	Galaxiidae	G. maculatus	Galaxias maculatus	Common Jollytail	LC50	4	96	3887.57	10	10
Skidmore,J.F., and I.C. Firth	Acute Sensitivity of Selected Australian Freshwater Animals to Copper and Zinc	Tech.Pap.No.81, Aust.Water Resour.Council, Dep.Resour.Energy, Australian Gov.Publ.Serv., Canberra, Australia:129 p.	1983	dissolved	7733020	zinc	Sulfuric acid, Zinc salt (1:1)	Fish	Chordata	Galaxiidae	G. maculatus	Galaxias maculatus	Common Jollytail	LC50	5	120	3887.57	10	10
Skidmore,J.F., and I.C. Firth	Acute Sensitivity of Selected Australian Freshwater Animals to Copper and Zinc	Tech.Pap.No.81, Aust.Water Resour.Council, Dep.Resour.Energy, Australian Gov.Publ.Serv., Canberra, Australia:129 p.	1983	dissolved	7733020	zinc	Sulfuric acid, Zinc salt (1:1)	Fish	Chordata	Galaxiidae	G. maculatus	Galaxias maculatus	Common Jollytail	LC50	6	144	3887.57	10	10
Skidmore,J.F., and I.C. Firth	Acute Sensitivity of Selected Australian Freshwater Animals to Copper and Zinc	Tech.Pap.No.81, Aust.Water Resour.Council, Dep.Resour.Energy, Australian Gov.Publ.Serv., Canberra, Australia:129 p.	1983	dissolved	7733020	zinc	Sulfuric acid, Zinc salt (1:1)	Fish	Chordata	Galaxiidae	G. maculatus	Galaxias maculatus	Common Jollytail	LC50	7	168	3887.57	10	10
Skidmore,J.F., and I.C. Firth	Acute Sensitivity of Selected Australian Freshwater Animals to Copper and Zinc	Tech.Pap.No.81, Aust.Water Resour.Council, Dep.Resour.Energy, Australian Gov.Publ.Serv., Canberra, Australia:129 p.	1983	dissolved	7733020	zinc	Sulfuric acid, Zinc salt (1:1)	Fish	Chordata	Galaxiidae	G. maculatus	Galaxias maculatus	Common Jollytail	LC50	8	192	3887.57	10	10
Skidmore,J.F., and I.C. Firth	Acute Sensitivity of Selected Australian Freshwater Animals to Copper and Zinc	Tech.Pap.No.81, Aust.Water Resour.Council, Dep.Resour.Energy, Australian Gov.Publ.Serv., Canberra, Australia:129 p.	1983	dissolved	7733020	zinc	Sulfuric acid, Zinc salt (1:1)	Fish	Chordata	Galaxiidae	G. maculatus	Galaxias maculatus	Common Jollytail	LC50	9	216	3887.57	10	10
Skidmore,J.F., and I.C. Firth	Acute Sensitivity of Selected Australian Freshwater Animals to Copper and Zinc	Tech.Pap.No.81, Aust.Water Resour.Council, Dep.Resour.Energy, Australian Gov.Publ.Serv., Canberra, Australia:129 p.	1983	dissolved	7733020	zinc	Sulfuric acid, Zinc salt (1:1)	Fish	Chordata	Salmonidae	O. mykiss	Oncorhynchus mykiss	Rainbow Trout	LC50	0.5	12	2186.76	10	10
Skidmore,J.F., and I.C. Firth	Acute Sensitivity of Selected Australian Freshwater Animals to Copper and Zinc	Tech.Pap.No.81, Aust.Water Resour.Council, Dep.Resour.Energy, Australian Gov.Publ.Serv., Canberra, Australia:129 p.	1983	dissolved	7733020	zinc	Sulfuric acid, Zinc salt (1:1)	Fish	Chordata	Salmonidae	O. mykiss	Oncorhynchus mykiss	Rainbow Trout	LC50	1	24	850.406	10	10
Skidmore,J.F., and I.C. Firth	Acute Sensitivity of Selected Australian Freshwater Animals to Copper and Zinc	Tech.Pap.No.81, Aust.Water Resour.Council, Dep.Resour.Energy, Australian Gov.Publ.Serv., Canberra, Australia:129 p.	1983	dissolved	7733020	zinc	Sulfuric acid, Zinc salt (1:1)	Fish	Chordata	Salmonidae	O. mykiss	Oncorhynchus mykiss	Rainbow Trout	LC50	1.3333	31.9992	328.014	10	10
Skidmore,J.F., and I.C. Firth	Acute Sensitivity of Selected Australian Freshwater Animals to Copper and Zinc	Tech.Pap.No.81, Aust.Water Resour.Council, Dep.Resour.Energy, Australian Gov.Publ.Serv., Canberra, Australia:129 p.	1983	dissolved	7733020	zinc	Sulfuric acid, Zinc salt (1:1)	Fish	Chordata	Salmonidae	O. mykiss	Oncorhynchus mykiss	Rainbow Trout	LC50	2	48	153.883	10	10
Skidmore,J.F., and I.C. Firth	Acute Sensitivity of Selected Australian Freshwater Animals to Copper and Zinc	Tech.Pap.No.81, Aust.Water Resour.Council, Dep.Resour.Energy, Australian Gov.Publ.Serv., Canberra, Australia:129 p.	1983	dissolved	7733020	zinc	Sulfuric acid, Zinc salt (1:1)	Fish	Chordata	Salmonidae	O. mykiss	Oncorhynchus mykiss	Rainbow Trout	LC50	3	72	137.685	10	10
Skidmore,J.F., and I.C. Firth	Acute Sensitivity of Selected Australian Freshwater Animals to Copper and Zinc	Tech.Pap.No.81, Aust.Water Resour.Council, Dep.Resour.Energy, Australian Gov.Publ.Serv., Canberra, Australia:129 p.	1983	dissolved	7733020	zinc	Sulfuric acid, Zinc salt (1:1)	Fish	Chordata	Salmonidae	O. mykiss	Oncorhynchus mykiss	Rainbow Trout	LC50	4	96	137.685	10	10
Skidmore,J.F., and I.C. Firth	Acute Sensitivity of Selected Australian Freshwater Animals to Copper and Zinc	Tech.Pap.No.81, Aust.Water Resour.Council, Dep.Resour.Energy, Australian Gov.Publ.Serv., Canberra, Australia:129 p.	1983	dissolved	7733020	zinc	Sulfuric acid, Zinc salt (1:1)	Fish	Chordata	Salmonidae	O. mykiss	Oncorhynchus mykiss	Rainbow Trout	LC50	5	120	137.685	10	10
Skidmore,J.F., and I.C. Firth	Acute Sensitivity of Selected Australian Freshwater Animals to Copper and Zinc	Tech.Pap.No.81, Aust.Water Resour.Council, Dep.Resour.Energy, Australian Gov.Publ.Serv., Canberra, Australia:129 p.	1983	dissolved	7733020	zinc	Sulfuric acid, Zinc salt (1:1)	Fish	Chordata	Salmonidae	O. mykiss	Oncorhynchus mykiss	Rainbow Trout	LC50	6	144	137.685	10	10
Skidmore,J.F., and I.C. Firth	Acute Sensitivity of Selected Australian Freshwater Animals to Copper and Zinc	Tech.Pap.No.81, Aust.Water Resour.Council, Dep.Resour.Energy, Australian Gov.Publ.Serv., Canberra, Australia:129 p.	1983	dissolved	7733020	zinc	Sulfuric acid, Zinc salt (1:1)	Fish	Chordata	Salmonidae	O. mykiss	Oncorhynchus mykiss	Rainbow Trout	LC50	7	168	137.685	10	10
Skidmore,J.F., and I.C. Firth	Acute Sensitivity of Selected Australian Freshwater Animals to Copper and Zinc	Tech.Pap.No.81, Aust.Water Resour.Council, Dep.Resour.Energy, Australian Gov.Publ.Serv., Canberra, Australia:129 p.	1983	dissolved	7733020	zinc	Sulfuric acid, Zinc salt (1:1)	Fish	Chordata	Salmonidae	O. mykiss	Oncorhynchus mykiss	Rainbow Trout	LC50	8	192	137.685	10	10
Skidmore,J.F., and I.C. Firth	Acute Sensitivity of Selected Australian Freshwater Animals to Copper and Zinc	Tech.Pap.No.81, Aust.Water Resour.Council, Dep.Resour.Energy, Australian Gov.Publ.Serv., Canberra, Australia:129 p.	1983	dissolved	7733020	zinc	Sulfuric acid, Zinc salt (1:1)	Fish	Chordata	Salmonidae	O. mykiss	Oncorhynchus mykiss	Rainbow Trout	LC50	9	216	137.685	10	10
Bianchini, A.; Grosell, M.; Gregory, S. M.; Wood, C. M.	Acute Silver Toxicity in Aquatic Animals is a Function of Sodium Uptake Rate	Environ. Sci. Technol.36(8): 1763-1766	2002	dissolved	7761888	Ag	Nitric acid, silver (1+) salt	Crustacean	Arthropoda	Cambaridae	C. diogenes	Cambarus diogenes	Devil Crayfish	LC50	4	96	0.8	10	10
Bianchini, A.; Grosell, M.; Gregory, S. M.; Wood, C. M.	Acute Silver Toxicity in Aquatic Animals is a Function of Sodium Uptake Rate	Environ. Sci. Technol.36(8): 1763-1766	2002	dissolved	7761888	Ag	Nitric acid, silver (1+) salt	Crustacean	Arthropoda	Cambaridae	C. diogenes	Cambarus diogenes	Devil Crayfish	LC50	4	96	41.8157	10	10
Bianchini, A.; Grosell, M.; Gregory, S. M.; Wood, C. M.	Acute Silver Toxicity in Aquatic Animals is a Function of Sodium Uptake Rate	Environ. Sci. Technol.36(8): 1763-1766	2002	dissolved	7761888	Ag	Nitric acid, silver (1+) salt	Crustacean	Arthropoda	Daphniidae	D. magna	Daphnia magna	Water Flea	LC50	2	48	3	10	10
Bianchini, A.; Grosell, M.; Gregory, S. M.; Wood, C. M.	Acute Silver Toxicity in Aquatic Animals is a Function of Sodium Uptake Rate	Environ. Sci. Technol.36(8): 1763-1766	2002	dissolved	7761888	Ag	Nitric acid, silver (1+) salt	Crustacean	Arthropoda	Daphniidae	D. magna	Daphnia magna	Water Flea	LC50	2	48	0.165104	10	10
Bianchini, A.; Grosell, M.; Gregory, S. M.; Wood, C. M.	Acute Silver Toxicity in Aquatic Animals is a Function of Sodium Uptake Rate	Environ. Sci. Technol.36(8): 1763-1766	2002	dissolved	7761888	Ag	Nitric acid, silver (1+) salt	Fish	Chordata	Salmonidae	O. mykiss	Oncorhynchus mykiss	Rainbow Trout	LC50	4	96	0.3	10	10
Yamindago, Ade; Lee, Nayun; Woo, Seonock; Choi, Hyosun; Mun, Ji Young; Jang, Seok Won; Yang, Sung Ik; Anton-Erxleben, Friederike; Bosch, Thomas C.G.; Yum, Seungshic	Acute toxic effects of zinc oxide nanoparticles on Hydra magnipapillata	Aquatic toxicology	2018	nano		ZnO	NA	Hydroid	Cnidaria	Hydridae	H. vulgaris	Hydra vulgaris		LC50	2	48	53.3	10	10
Yamindago, Ade; Lee, Nayun; Woo, Seonock; Choi, Hyosun; Mun, Ji Young; Jang, Seok Won; Yang, Sung Ik; Anton-Erxleben, Friederike; Bosch, Thomas C.G.; Yum, Seungshic	Acute toxic effects of zinc oxide nanoparticles on Hydra magnipapillata	Aquatic toxicology	2018	nano		ZnO	NA	Hydroid	Cnidaria	Hydridae	H. vulgaris	Hydra vulgaris		LC50	3	72	8.7	10	10
Yamindago, Ade; Lee, Nayun; Woo, Seonock; Choi, Hyosun; Mun, Ji Young; Jang, Seok Won; Yang, Sung Ik; Anton-Erxleben, Friederike; Bosch, Thomas C.G.; Yum, Seungshic	Acute toxic effects of zinc oxide nanoparticles on Hydra magnipapillata	Aquatic toxicology	2018	nano		ZnO	NA	Hydroid	Cnidaria	Hydridae	H. vulgaris	Hydra vulgaris		LC50	4	96	7	10	10
Zhu, Xiaoshan; Zhu, Lin; Chen, Yongsheng; Tian, Shengyan	Acute toxicities of six manufactured nanomaterial suspensions to Daphnia magna	J Nanopart Res	2008	nano		ZnO	NA	Crustacean	Arthropoda	Daphniidae	D. magna	Daphnia magna		EC50	2	48	622	10	10
Zhu, Xiaoshan; Zhu, Lin; Chen, Yongsheng; Tian, Shengyan	Acute toxicities of six manufactured nanomaterial suspensions to Daphnia magna	J Nanopart Res	2008	nano		TiO2	NA	Crustacean	Arthropoda	Daphniidae	D. magna	Daphnia magna		EC50	2	48	35306	10	10
Zhu, Xiaoshan; Zhu, Lin; Chen, Yongsheng; Tian, Shengyan	Acute toxicities of six manufactured nanomaterial suspensions to Daphnia magna	J Nanopart Res	2008	nano		ZnO	NA	Crustacean	Arthropoda	Daphniidae	D. magna	Daphnia magna		LC50	2	48	1511	10	10
Zhu, Xiaoshan; Zhu, Lin; Chen, Yongsheng; Tian, Shengyan	Acute toxicities of six manufactured nanomaterial suspensions to Daphnia magna	J Nanopart Res	2008	nano		TiO2	NA	Crustacean	Arthropoda	Daphniidae	D. magna	Daphnia magna		LC50	2	48	143387	10	10
Mirenda,R.J.	Acute Toxicity and Accumulation of Zinc in the Crayfish, Orconectes virilis (Hagen)	Bull. Environ. Contam. Toxicol.37(3): 387-394	1986	dissolved	7733020	zinc	Sulfuric acid, Zinc salt (1:1)	Crustacean	Arthropoda	Cabaridae	O. virilis	Orconectes virilis	Crayfish	LC50	14	336	34016.2	10	10
Bhuvaneshwari M; Iswarya V.; Nagarajan R.; Chandrasekaran N.; Mukherjee A.	Acute toxicity and accumulation of ZnO NPs in Ceriodaphnia dubia: Relative contributions of dissolved ions and particles	Aquatic toxicology	2016	nano		ZnO	NA	Crustacean	Arthropoda	Daphniidae	C. dubia	Ceriodaphnia dubia	Water Flea	LC50	2	48	431	10	10
Shuhaimi Othman, M.	Acute Toxicity and Bioaccumulation of Zinc and Lead in the Freshwater Prawn Macrobrachium lanchesteri	Malays. J. Sci.23(2): 11-18	2004	dissolved	7733020	zinc	Sulfuric acid, Zinc salt (1:1)	Crustacean	Arthropoda	Palaemonidae	M. lanchesteri	Macrobrachium lanchesteri	Riceland Prawn	LC50	1	24	498.095	10	10
Shuhaimi Othman, M.	Acute Toxicity and Bioaccumulation of Zinc and Lead in the Freshwater Prawn Macrobrachium lanchesteri	Malays. J. Sci.23(2): 11-18	2004	dissolved	7733020	zinc	Sulfuric acid, Zinc salt (1:1)	Crustacean	Arthropoda	Palaemonidae	M. lanchesteri	Macrobrachium lanchesteri	Riceland Prawn	LC50	2	48	426.823	10	10
Shuhaimi Othman, M.	Acute Toxicity and Bioaccumulation of Zinc and Lead in the Freshwater Prawn Macrobrachium lanchesteri	Malays. J. Sci.23(2): 11-18	2004	dissolved	7733020	zinc	Sulfuric acid, Zinc salt (1:1)	Crustacean	Arthropoda	Palaemonidae	M. lanchesteri	Macrobrachium lanchesteri	Riceland Prawn	LC50	3	72	255.122	10	10
Shuhaimi Othman, M.	Acute Toxicity and Bioaccumulation of Zinc and Lead in the Freshwater Prawn Macrobrachium lanchesteri	Malays. J. Sci.23(2): 11-18	2004	dissolved	7733020	zinc	Sulfuric acid, Zinc salt (1:1)	Crustacean	Arthropoda	Palaemonidae	M. lanchesteri	Macrobrachium lanchesteri	Riceland Prawn	LC50	4	96	159.957	10	10
Shuhaimi Othman, M.	Acute Toxicity and Bioaccumulation of Zinc and Lead in the Freshwater Prawn Macrobrachium lanchesteri	Malays. J. Sci.23(2): 11-18	2004	dissolved	7733020	zinc	Sulfuric acid, Zinc salt (1:1)	Crustacean	Arthropoda	Palaemonidae	M. lanchesteri	Macrobrachium lanchesteri	Riceland Prawn	LC50	4.2083	100.999	87.4703	10	10
Shuhaimi Othman, M.	Acute Toxicity and Bioaccumulation of Zinc and Lead in the Freshwater Prawn Macrobrachium lanchesteri	Malays. J. Sci.23(2): 11-18	2004	dissolved	7733020	zinc	Sulfuric acid, Zinc salt (1:1)	Crustacean	Arthropoda	Palaemonidae	M. lanchesteri	Macrobrachium lanchesteri	Riceland Prawn	LC50	5	120	128.776	10	10
Shuhaimi Othman, M.	Acute Toxicity and Bioaccumulation of Zinc and Lead in the Freshwater Prawn Macrobrachium lanchesteri	Malays. J. Sci.23(2): 11-18	2004	dissolved	7733020	zinc	Sulfuric acid, Zinc salt (1:1)	Crustacean	Arthropoda	Palaemonidae	M. lanchesteri	Macrobrachium lanchesteri	Riceland Prawn	LC50	6	144	112.982	10	10
Shuhaimi Othman, M.	Acute Toxicity and Bioaccumulation of Zinc and Lead in the Freshwater Prawn Macrobrachium lanchesteri	Malays. J. Sci.23(2): 11-18	2004	dissolved	7733020	zinc	Sulfuric acid, Zinc salt (1:1)	Crustacean	Arthropoda	Palaemonidae	M. lanchesteri	Macrobrachium lanchesteri	Riceland Prawn	LC50	7	168	72.082	10	10
Shuhaimi Othman, M.	Acute Toxicity and Bioaccumulation of Zinc and Lead in the Freshwater Prawn Macrobrachium lanchesteri	Malays. J. Sci.23(2): 11-18	2004	dissolved	7733020	zinc	Sulfuric acid, Zinc salt (1:1)	Crustacean	Arthropoda	Palaemonidae	M. lanchesteri	Macrobrachium lanchesteri	Riceland Prawn	LC50	8	192	51.4293	10	10
Jo HJ; Choi JW; Lee SH; Hong SW.	Acute toxicity of Ag and CuO nanoparticle suspensions against Daphnia magna: the importance of their dissolved fraction varying with preparation methods.	J Hazard Mater.	2012	nano		Ag		Crustacean	Arthropoda	Daphniidae	D. magna	Daphnia magna		EC50	1	24	4.2	10	10
Jo HJ; Choi JW; Lee SH; Hong SW.	Acute toxicity of Ag and CuO nanoparticle suspensions against Daphnia magna: the importance of their dissolved fraction varying with preparation methods.	J Hazard Mater.	2012	nano		Ag		Crustacean	Arthropoda	Daphniidae	D. magna	Daphnia magna		EC50	1	24	12.4	10	10
Jo HJ; Choi JW; Lee SH; Hong SW.	Acute toxicity of Ag and CuO nanoparticle suspensions against Daphnia magna: the importance of their dissolved fraction varying with preparation methods.	J Hazard Mater.	2012	nano		Ag		Crustacean	Arthropoda	Daphniidae	D. magna	Daphnia magna		EC50	1	24	14.3	10	10
Jo HJ; Choi JW; Lee SH; Hong SW.	Acute toxicity of Ag and CuO nanoparticle suspensions against Daphnia magna: the importance of their dissolved fraction varying with preparation methods.	J Hazard Mater.	2012	nano		Ag		Crustacean	Arthropoda	Daphniidae	D. magna	Daphnia magna		EC50	1	24	531.5	10	10
Jo HJ; Choi JW; Lee SH; Hong SW.	Acute toxicity of Ag and CuO nanoparticle suspensions against Daphnia magna: the importance of their dissolved fraction varying with preparation methods.	J Hazard Mater.	2012	nano		Ag		Crustacean	Arthropoda	Daphniidae	D. magna	Daphnia magna		EC50	1	24	1153.9	10	10
Jo HJ; Choi JW; Lee SH; Hong SW.	Acute toxicity of Ag and CuO nanoparticle suspensions against Daphnia magna: the importance of their dissolved fraction varying with preparation methods.	J Hazard Mater.	2012	nano		Ag		Crustacean	Arthropoda	Daphniidae	D. magna	Daphnia magna		EC50	1	24	1404.6	10	10
Jo HJ; Choi JW; Lee SH; Hong SW.	Acute toxicity of Ag and CuO nanoparticle suspensions against Daphnia magna: the importance of their dissolved fraction varying with preparation methods.	J Hazard Mater.	2012	nano		Ag		Crustacean	Arthropoda	Daphniidae	D. magna	Daphnia magna		EC50	1	24	3844.1	10	10
Brinkman,S.F., and W.D. Johnston	Acute Toxicity of Aqueous Copper, Cadmium, and Zinc to the Mayfly Rhithrogena hageni	Arch. Environ. Contam. Toxicol.54(3): 466-472	2008	dissolved	7733020	zinc	Sulfuric acid, Zinc salt (1:1)	Insect	Arthropoda	Heptageniidae	R. hageni	Rhithrogena hageni	Mayfly	LC50	4	96	20450.2	10	10
Wagh,S.B., K. Shareef, and S. Shaikh	Acute Toxicity of Cadmium Sulphate, Zinc Sulphate and Copper Sulphate to Barbus ticto (Ham.): Effect on Oxygen Consumption and Gill Histology	J. Environ. Biol.6(4): 287-293	1985	dissolved	7733020	zinc	Sulfuric acid, Zinc salt (1:1)	Fish	Chordata	Cyprinidae	B. ticto	Barbus ticto	Two-Spot Or Tic Tac Toe Barb	LC50	1	24	78.0753	10	10
Wagh,S.B., K. Shareef, and S. Shaikh	Acute Toxicity of Cadmium Sulphate, Zinc Sulphate and Copper Sulphate to Barbus ticto (Ham.): Effect on Oxygen Consumption and Gill Histology	J. Environ. Biol.6(4): 287-293	1985	dissolved	7733020	zinc	Sulfuric acid, Zinc salt (1:1)	Fish	Chordata	Cyprinidae	B. ticto	Barbus ticto	Two-Spot Or Tic Tac Toe Barb	LC50	2	48	73.2969	10	10
Wagh,S.B., K. Shareef, and S. Shaikh	Acute Toxicity of Cadmium Sulphate, Zinc Sulphate and Copper Sulphate to Barbus ticto (Ham.): Effect on Oxygen Consumption and Gill Histology	J. Environ. Biol.6(4): 287-293	1985	dissolved	7733020	zinc	Sulfuric acid, Zinc salt (1:1)	Fish	Chordata	Cyprinidae	B. ticto	Barbus ticto	Two-Spot Or Tic Tac Toe Barb	LC50	3	72	49.1211	10	10
Wagh,S.B., K. Shareef, and S. Shaikh	Acute Toxicity of Cadmium Sulphate, Zinc Sulphate and Copper Sulphate to Barbus ticto (Ham.): Effect on Oxygen Consumption and Gill Histology	J. Environ. Biol.6(4): 287-293	1985	dissolved	7733020	zinc	Sulfuric acid, Zinc salt (1:1)	Fish	Chordata	Cyprinidae	B. ticto	Barbus ticto	Two-Spot Or Tic Tac Toe Barb	LC50	4	96	46.9748	10	10
Madoni,P., G. Esteban, and G. Gorbi	Acute Toxicity of Cadmium, Copper, Mercury, and Zinc to Ciliates from Activated Sludge Plants	Bull. Environ. Contam. Toxicol.49(6): 900-905	1992	dissolved	7646857	zinc	Zinc chloride (ZnCl2)	Invertebrates	Ciliophora	Aspidiscidae	A. cicada	Aspidisca cicada	Protozoa	LC50	1	24	1151.23	10	10
Madoni,P., G. Esteban, and G. Gorbi	Acute Toxicity of Cadmium, Copper, Mercury, and Zinc to Ciliates from Activated Sludge Plants	Bull. Environ. Contam. Toxicol.49(6): 900-905	1992	dissolved	7646857	zinc	Zinc chloride (ZnCl2)	Invertebrates	Ciliophora	Euplotidae	E. patella	Euplotes patella	Protozoa	LC50	1	24	23983.9	10	10
Madoni,P., G. Esteban, and G. Gorbi	Acute Toxicity of Cadmium, Copper, Mercury, and Zinc to Ciliates from Activated Sludge Plants	Bull. Environ. Contam. Toxicol.49(6): 900-905	1992	dissolved	7646857	zinc	Zinc chloride (ZnCl2)	Invertebrates	Ciliophora	Channa punctata	P. caudatum	Paramecium caudatum	Ciliate	LC50	1	24	1199.19	10	10
Madoni,P., G. Esteban, and G. Gorbi	Acute Toxicity of Cadmium, Copper, Mercury, and Zinc to Ciliates from Activated Sludge Plants	Bull. Environ. Contam. Toxicol.49(6): 900-905	1992	dissolved	7646857	zinc	Zinc chloride (ZnCl2)	Invertebrates	Ciliophora	Uronematode	U. nigricans	Uronema nigricans	Protozoa	LC50	1	24	1391.06	10	10
Bosnak,A.D., and E.L. Morgan	Acute Toxicity of Cadmium, Zinc, and Total Residual Chlorine to Epigean and Hypogean Isopods (Asellidae)	Bull. Natl. Speleological Soc.43(1): 12-18	1981	dissolved	7733020	zinc	Sulfuric acid, Zinc salt (1:1)	Crustacean	Crustacea	Asellidae	Caecidotea sp.	Caecidotea sp.	Isopod	LC50	4	96	8099.1	10	10
Bosnak,A.D., and E.L. Morgan	Acute Toxicity of Cadmium, Zinc, and Total Residual Chlorine to Epigean and Hypogean Isopods (Asellidae)	Bull. Natl. Speleological Soc.43(1): 12-18	1981	dissolved	7733020	zinc	Sulfuric acid, Zinc salt (1:1)	Crustacean	Crustacea	Asellidae	Caecidotea sp.	Caecidotea sp.	Isopod	LC50	4	96	8188.19	10	10
Bosnak,A.D., and E.L. Morgan	Acute Toxicity of Cadmium, Zinc, and Total Residual Chlorine to Epigean and Hypogean Isopods (Asellidae)	Bull. Natl. Speleological Soc.43(1): 12-18	1981	dissolved	7733020	zinc	Sulfuric acid, Zinc salt (1:1)	Crustacean	Arthropoda	Asellidae	L. alabamae	Lirceus alabamae	Aquatic Sowbug	LC50	4	96	3361.13	10	10
Bosnak,A.D., and E.L. Morgan	Acute Toxicity of Cadmium, Zinc, and Total Residual Chlorine to Epigean and Hypogean Isopods (Asellidae)	Bull. Natl. Speleological Soc.43(1): 12-18	1981	dissolved	7733020	zinc	Sulfuric acid, Zinc salt (1:1)	Crustacean	Arthropoda	Asellidae	L. alabamae	Lirceus alabamae	Aquatic Sowbug	LC50	4	96	3421.87	10	10
Oikari,A., J. Kukkonen, and V. Virtanen	Acute Toxicity of Chemicals to Daphnia magna in Humic Waters	Sci. Total Environ.117/118:367-377	1992	dissolved	7733020	zinc	Sulfuric acid, Zinc salt (1:1)	Crustacean	Arthropoda	Daphniidae	D. magna	Daphnia magna	Water Flea	LC50	2	48	61.1482	10	10
Baker,L., and D. Walden	Acute Toxicity of Copper and Zinc to Three Fish Species from the Alligator Rivers Region	Tech.Memorandum No.8, Supervising Scientist for the Alligator Rivers Region, Australian Gov.Publ.Serv., Canberra, Australia:27 p.	1984	dissolved	7733020	zinc	Sulfuric acid, Zinc salt (1:1)	Fish	Chordata	Atherinidae	C. stercusmuscarum	Craterocephalus stercusmuscarum	Fly Specked Hardyhead	LC50	4	96	242.973	10	10
Baker,L., and D. Walden	Acute Toxicity of Copper and Zinc to Three Fish Species from the Alligator Rivers Region	Tech.Memorandum No.8, Supervising Scientist for the Alligator Rivers Region, Australian Gov.Publ.Serv., Canberra, Australia:27 p.	1984	dissolved	7733020	zinc	Sulfuric acid, Zinc salt (1:1)	Fish	Chordata	Melanotaeniidae	M. nigrans	Melanotaenia nigrans	Australian Redtailed Rainbowfi	LC50	4	96	5628.88	10	10
Baker,L., and D. Walden	Acute Toxicity of Copper and Zinc to Three Fish Species from the Alligator Rivers Region	Tech.Memorandum No.8, Supervising Scientist for the Alligator Rivers Region, Australian Gov.Publ.Serv., Canberra, Australia:27 p.	1984	dissolved	7733020	zinc	Sulfuric acid, Zinc salt (1:1)	Fish	Chordata	Melanotaeniidae	M. nigrans	Melanotaenia nigrans	Australian Redtailed Rainbowfi	LC50	4	96	2421.63	10	10
Baker,L., and D. Walden	Acute Toxicity of Copper and Zinc to Three Fish Species from the Alligator Rivers Region	Tech.Memorandum No.8, Supervising Scientist for the Alligator Rivers Region, Australian Gov.Publ.Serv., Canberra, Australia:27 p.	1984	dissolved	7733020	zinc	Sulfuric acid, Zinc salt (1:1)	Fish	Chordata	Melanotaeniidae	M. nigrans	Melanotaenia nigrans	Australian Redtailed Rainbowfi	LC50	4	96	2753.69	10	10
Baker,L., and D. Walden	Acute Toxicity of Copper and Zinc to Three Fish Species from the Alligator Rivers Region	Tech.Memorandum No.8, Supervising Scientist for the Alligator Rivers Region, Australian Gov.Publ.Serv., Canberra, Australia:27 p.	1984	dissolved	7733020	zinc	Sulfuric acid, Zinc salt (1:1)	Fish	Chordata	Melanotaeniidae	M. splendida ssp. Inornata	Melanotaenia splendida ssp. inornata	Checkered Rainbow Fish	LC50	4	96	1915.44	10	10
Baker,L., and D. Walden	Acute Toxicity of Copper and Zinc to Three Fish Species from the Alligator Rivers Region	Tech.Memorandum No.8, Supervising Scientist for the Alligator Rivers Region, Australian Gov.Publ.Serv., Canberra, Australia:27 p.	1984	dissolved	7733020	zinc	Sulfuric acid, Zinc salt (1:1)	Fish	Chordata	Melanotaeniidae	M. splendida ssp. Inornata	Melanotaenia splendida ssp. inornata	Checkered Rainbow Fish	LC50	4	96	1943.78	10	10
Baker,L., and D. Walden	Acute Toxicity of Copper and Zinc to Three Fish Species from the Alligator Rivers Region	Tech.Memorandum No.8, Supervising Scientist for the Alligator Rivers Region, Australian Gov.Publ.Serv., Canberra, Australia:27 p.	1984	dissolved	7733020	zinc	Sulfuric acid, Zinc salt (1:1)	Fish	Chordata	Melanotaeniidae	M. splendida ssp. Inornata	Melanotaenia splendida ssp. inornata	Checkered Rainbow Fish	LC50	4	96	2486.42	10	10
Baker,L., and D. Walden	Acute Toxicity of Copper and Zinc to Three Fish Species from the Alligator Rivers Region	Tech.Memorandum No.8, Supervising Scientist for the Alligator Rivers Region, Australian Gov.Publ.Serv., Canberra, Australia:27 p.	1984	dissolved	7733020	zinc	Sulfuric acid, Zinc salt (1:1)	Fish	Chordata	Melanotaeniidae	M. splendida ssp. Inornata	Melanotaenia splendida ssp. inornata	Checkered Rainbow Fish	LC50	4	96	2510.72	10	10
Chen,H.C., and Y.K. Yuan	Acute Toxicity of Copper, Cadmium and Zinc to Freshwater Fish Acrosscheilus paradoxus	Acta zoologica taiwanica	1994	dissolved	7733020	zinc	Sulfuric acid, Zinc salt (1:1)	Fish	Chordata	Cyprinidae	A. paradoxus	Acrossocheilus paradoxus	Minnow	LC50	1	24	576.211	10	10
Chen,H.C., and Y.K. Yuan	Acute Toxicity of Copper, Cadmium and Zinc to Freshwater Fish Acrosscheilus paradoxus	Acta zoologica taiwanica	1994	dissolved	7733020	zinc	Sulfuric acid, Zinc salt (1:1)	Fish	Chordata	Cyprinidae	A. paradoxus	Acrossocheilus paradoxus	Minnow	LC50	2	48	431.844	10	10
Chen,H.C., and Y.K. Yuan	Acute Toxicity of Copper, Cadmium and Zinc to Freshwater Fish Acrosscheilus paradoxus	Acta zoologica taiwanica	1994	dissolved	7733020	zinc	Sulfuric acid, Zinc salt (1:1)	Fish	Chordata	Cyprinidae	A. paradoxus	Acrossocheilus paradoxus	Minnow	LC50	4	96	329.35	10	10
Qureshi,S.A., A.B. Saksena, and V.P. Singh	Acute Toxicity of Four Heavy Metals to Benthic Fish Food Organisms From the River Khan, Ujjain	Int. J. Environ. Stud.15(1): 59-61	1980	dissolved	7646857	zinc	Zinc chloride (ZnCl2)	Insect	Arthropoda	Chironomidae	Chironomus sp.	Chironomus sp.	Midge	LC50	1	24	71951.6	10	10
Qureshi,S.A., A.B. Saksena, and V.P. Singh	Acute Toxicity of Four Heavy Metals to Benthic Fish Food Organisms From the River Khan, Ujjain	Int. J. Environ. Stud.15(1): 59-61	1980	dissolved	7646857	zinc	Zinc chloride (ZnCl2)	Insect	Arthropoda	Chironomidae	Chironomus sp.	Chironomus sp.	Midge	LC50	2	48	38374.2	10	10
Qureshi,S.A., A.B. Saksena, and V.P. Singh	Acute Toxicity of Four Heavy Metals to Benthic Fish Food Organisms From the River Khan, Ujjain	Int. J. Environ. Stud.15(1): 59-61	1980	dissolved	7646857	zinc	Zinc chloride (ZnCl2)	Worms	Annelida	Naididae	T. tubifex	Tubifex tubifex	Tubificid Worm	LC50	2	48	62358	10	10
Arambašić, M. B.; Bjelić, S.; Subakov, G.	Acute Toxicity of Heavy Metals (Copper, Lead, Zinc), Phenol and Sodium on Allium cepa L.., Lepidium sativum L. and Daphnia magna St.: Comparative Investigations and the Practical Applications	Water Res.29(2): 497-503	1995	dissolved	7733020	zinc	Sulfuric acid, Zinc salt (1:1)	Crustacean	Arthropoda	Daphniidae	D. magna	Daphnia magna	Water Flea	LC50	2	48	752.524	10	10
Mathur,S., B.S. Khangarot, and V.S. Durve	Acute Toxicity of Mercury, Copper and Zinc to a Freshwater Pulmonate Snail, Lymnaea luteola (Lamarck)	Acta Hydrochim. Hydrobiol.9(4): 381-389	1981	dissolved	7733020	zinc	Sulfuric acid, Zinc salt (1:1)	Molluscs	Mollusca	Lymnaeidae	R. luteola	Radix luteola	Snail	LC50	0.5	12	4142.69	10	10
Mathur,S., B.S. Khangarot, and V.S. Durve	Acute Toxicity of Mercury, Copper and Zinc to a Freshwater Pulmonate Snail, Lymnaea luteola (Lamarck)	Acta Hydrochim. Hydrobiol.9(4): 381-389	1981	dissolved	7733020	zinc	Sulfuric acid, Zinc salt (1:1)	Molluscs	Mollusca	Lymnaeidae	R. luteola	Radix luteola	Snail	LC50	1	24	3316.58	10	10
Mathur,S., B.S. Khangarot, and V.S. Durve	Acute Toxicity of Mercury, Copper and Zinc to a Freshwater Pulmonate Snail, Lymnaea luteola (Lamarck)	Acta Hydrochim. Hydrobiol.9(4): 381-389	1981	dissolved	7733020	zinc	Sulfuric acid, Zinc salt (1:1)	Molluscs	Mollusca	Lymnaeidae	R. luteola	Radix luteola	Snail	LC50	2	48	3130.3	10	10
Mathur,S., B.S. Khangarot, and V.S. Durve	Acute Toxicity of Mercury, Copper and Zinc to a Freshwater Pulmonate Snail, Lymnaea luteola (Lamarck)	Acta Hydrochim. Hydrobiol.9(4): 381-389	1981	dissolved	7733020	zinc	Sulfuric acid, Zinc salt (1:1)	Molluscs	Mollusca	Lymnaeidae	R. luteola	Radix luteola	Snail	LC50	4	96	2482.37	10	10
Amiano, Irene; Olabarrieta, Josune; Vitorica, Joana; Zorita, Saioa	Acute toxicity of nanosized TiO 2 to Daphnia magna under UVA irradiation	Environ Toxicol Chem	2012	nano		TiO2	anatase 86%, rutile 14%	Crustacean	Arthropoda	Daphniidae	D. magna	Daphnia magna		EC50	2	48	1200	10	10
Amiano, Irene; Olabarrieta, Josune; Vitorica, Joana; Zorita, Saioa	Acute toxicity of nanosized TiO 2 to Daphnia magna under UVA irradiation	Environ Toxicol Chem	2012	nano		TiO2	anatase 86%, rutile 14%	Crustacean	Arthropoda	Daphniidae	D. magna	Daphnia magna		EC50	2	48	3400	10	10
Amiano, Irene; Olabarrieta, Josune; Vitorica, Joana; Zorita, Saioa	Acute toxicity of nanosized TiO 2 to Daphnia magna under UVA irradiation	Environ Toxicol Chem	2012	nano		TiO2	anatase 86%, rutile 14%	Crustacean	Arthropoda	Daphniidae	D. magna	Daphnia magna		EC50	2	48	29700	10	10
Amiano, Irene; Olabarrieta, Josune; Vitorica, Joana; Zorita, Saioa	Acute toxicity of nanosized TiO 2 to Daphnia magna under UVA irradiation	Environ Toxicol Chem	2012	nano		TiO2	anatase 86%, rutile 14%	Crustacean	Arthropoda	Daphniidae	D. magna	Daphnia magna		EC50	2	48	33600	10	10
Da Silva Kraus,L.A., A.C.T. Bonecker, N. De Almeida, and A. Vital	Acute Toxicity of Potassium Dichromate, Sodium Dodecyl Sulfate, Copper and Zinc to Poecilia vivipara (Osteichthyes, Cyprinodontiformes)	Fresenius Environ. Bull.7(11-12): 654-658	1998	dissolved	7733020	zinc	Sulfuric acid, Zinc salt (1:1)	Fish	Chordata	Poeciliidae	P. vivipara	Poecilia vivipara	Guaru	LC50	4	96	13327.1	10	10
Da Silva Kraus,L.A., A.C.T. Bonecker, N. De Almeida, and A. Vital	Acute Toxicity of Potassium Dichromate, Sodium Dodecyl Sulfate, Copper and Zinc to Poecilia vivipara (Osteichthyes, Cyprinodontiformes)	Fresenius Environ. Bull.7(11-12): 654-658	1998	dissolved	7733020	zinc	Sulfuric acid, Zinc salt (1:1)	Fish	Chordata	Poeciliidae	P. vivipara	Poecilia vivipara	Guaru	LC50	4	96	13363.5	10	10
Da Silva Kraus,L.A., A.C.T. Bonecker, N. De Almeida, and A. Vital	Acute Toxicity of Potassium Dichromate, Sodium Dodecyl Sulfate, Copper and Zinc to Poecilia vivipara (Osteichthyes, Cyprinodontiformes)	Fresenius Environ. Bull.7(11-12): 654-658	1998	dissolved	7733020	zinc	Sulfuric acid, Zinc salt (1:1)	Fish	Chordata	Poeciliidae	P. vivipara	Poecilia vivipara	Guaru	LC50	4	96	17959.8	10	10
Da Silva Kraus,L.A., A.C.T. Bonecker, N. De Almeida, and A. Vital	Acute Toxicity of Potassium Dichromate, Sodium Dodecyl Sulfate, Copper and Zinc to Poecilia vivipara (Osteichthyes, Cyprinodontiformes)	Fresenius Environ. Bull.7(11-12): 654-658	1998	dissolved	7733020	zinc	Sulfuric acid, Zinc salt (1:1)	Fish	Chordata	Poeciliidae	P. vivipara	Poecilia vivipara	Guaru	LC50	4	96	19381.2	10	10
Da Silva Kraus,L.A., A.C.T. Bonecker, N. De Almeida, and A. Vital	Acute Toxicity of Potassium Dichromate, Sodium Dodecyl Sulfate, Copper and Zinc to Poecilia vivipara (Osteichthyes, Cyprinodontiformes)	Fresenius Environ. Bull.7(11-12): 654-658	1998	dissolved	7733020	zinc	Sulfuric acid, Zinc salt (1:1)	Fish	Chordata	Poeciliidae	P. vivipara	Poecilia vivipara	Guaru	LC50	4	96	21029.3	10	10
Da Silva Kraus,L.A., A.C.T. Bonecker, N. De Almeida, and A. Vital	Acute Toxicity of Potassium Dichromate, Sodium Dodecyl Sulfate, Copper and Zinc to Poecilia vivipara (Osteichthyes, Cyprinodontiformes)	Fresenius Environ. Bull.7(11-12): 654-658	1998	dissolved	7733020	zinc	Sulfuric acid, Zinc salt (1:1)	Fish	Chordata	Poeciliidae	P. vivipara	Poecilia vivipara	Guaru	LC50	4	96	22997.4	10	10
Buccafusco,R.J., S.J. Ells, and G.A. LeBlanc	Acute Toxicity of Priority Pollutants to Bluegill (Lepomis macrochirus)	Bull. Environ. Contam. Toxicol.26(4): 446-452	1981	dissolved	7761888	Ag	Nitric acid, silver (1+) salt	Fish	Chordata	Centrarchidae	L. macrochirus	Lepomis macrochirus	Bluegill	LC50	1	24	508.012	10	10
Buccafusco,R.J., S.J. Ells, and G.A. LeBlanc	Acute Toxicity of Priority Pollutants to Bluegill (Lepomis macrochirus)	Bull. Environ. Contam. Toxicol.26(4): 446-452	1981	dissolved	7761888	Ag	Nitric acid, silver (1+) salt	Fish	Chordata	Centrarchidae	L. macrochirus	Lepomis macrochirus	Bluegill	LC50	4	96	38.1009	10	10
Lima,A.R., C. Curtis, D.E. Hammermeister, D.J. Call, and T.A. Felhaber	Acute Toxicity of Silver to Selected Fish and Invertebrates	Bull. Environ. Contam. Toxicol.29(2): 184-189	1982	dissolved	7761888	Ag	Nitric acid, silver (1+) salt	Fish	Chordata	Cyprinodontidae	J. floridae	Jordanella floridae	Flagfish	LC50	1	24	27.7502	10	10
Lima,A.R., C. Curtis, D.E. Hammermeister, D.J. Call, and T.A. Felhaber	Acute Toxicity of Silver to Selected Fish and Invertebrates	Bull. Environ. Contam. Toxicol.29(2): 184-189	1982	dissolved	7761888	Ag	Nitric acid, silver (1+) salt	Fish	Chordata	Cyprinodontidae	J. floridae	Jordanella floridae	Flagfish	LC50	2	48	16.4469	10	10
Lima,A.R., C. Curtis, D.E. Hammermeister, D.J. Call, and T.A. Felhaber	Acute Toxicity of Silver to Selected Fish and Invertebrates	Bull. Environ. Contam. Toxicol.29(2): 184-189	1982	dissolved	7761888	Ag	Nitric acid, silver (1+) salt	Fish	Chordata	Cyprinodontidae	J. floridae	Jordanella floridae	Flagfish	LC50	3	72	10.0332	10	10
Lima,A.R., C. Curtis, D.E. Hammermeister, D.J. Call, and T.A. Felhaber	Acute Toxicity of Silver to Selected Fish and Invertebrates	Bull. Environ. Contam. Toxicol.29(2): 184-189	1982	dissolved	7761888	Ag	Nitric acid, silver (1+) salt	Fish	Chordata	Cyprinodontidae	J. floridae	Jordanella floridae	Flagfish	LC50	4	96	5.84214	10	10
Lima,A.R., C. Curtis, D.E. Hammermeister, D.J. Call, and T.A. Felhaber	Acute Toxicity of Silver to Selected Fish and Invertebrates	Bull. Environ. Contam. Toxicol.29(2): 184-189	1982	dissolved	7761888	Ag	Nitric acid, silver (1+) salt	Fish	Chordata	Cyprinidae	P. promelas	Pimephales promelas	Fathead Minnow	LC50	1	24	9.65223	10	10
Lima,A.R., C. Curtis, D.E. Hammermeister, D.J. Call, and T.A. Felhaber	Acute Toxicity of Silver to Selected Fish and Invertebrates	Bull. Environ. Contam. Toxicol.29(2): 184-189	1982	dissolved	7761888	Ag	Nitric acid, silver (1+) salt	Fish	Chordata	Cyprinidae	P. promelas	Pimephales promelas	Fathead Minnow	LC50	2	48	7.36617	10	10
Lima,A.R., C. Curtis, D.E. Hammermeister, D.J. Call, and T.A. Felhaber	Acute Toxicity of Silver to Selected Fish and Invertebrates	Bull. Environ. Contam. Toxicol.29(2): 184-189	1982	dissolved	7761888	Ag	Nitric acid, silver (1+) salt	Fish	Chordata	Cyprinidae	P. promelas	Pimephales promelas	Fathead Minnow	LC50	3	72	6.79466	10	10
Lima,A.R., C. Curtis, D.E. Hammermeister, D.J. Call, and T.A. Felhaber	Acute Toxicity of Silver to Selected Fish and Invertebrates	Bull. Environ. Contam. Toxicol.29(2): 184-189	1982	dissolved	7761888	Ag	Nitric acid, silver (1+) salt	Fish	Chordata	Cyprinidae	P. promelas	Pimephales promelas	Fathead Minnow	LC50	4	96	6.79466	10	10
Brooke,L.T., D.J. Call, C.A. Lindberg, T.P. Markee, S.H. Poirier, and D.J. McCauley	Acute Toxicity of Silver to Selected Freshwater Invertebrates	Report to: Battelle Memorial Research Institute, Collumbus, Ohio, Subcontract No.F-4114(8834)-411; Center for Lake Superior Environmental Studies, University of Wisconsin-Superior, Superior, WI:11 p.:	1986	dissolved	7761888	Ag	Nitric acid, silver (1+) salt	Insect	Arthropoda	Leptophlebiidae	Leptophlebia sp.	Leptophlebia sp.	Mayfly	LC50	2	48	5	10	10
Brooke,L.T., D.J. Call, C.A. Lindberg, T.P. Markee, S.H. Poirier, and D.J. McCauley	Acute Toxicity of Silver to Selected Freshwater Invertebrates	Report to: Battelle Memorial Research Institute, Collumbus, Ohio, Subcontract No.F-4114(8834)-411; Center for Lake Superior Environmental Studies, University of Wisconsin-Superior, Superior, WI:11 p.:	1986	dissolved	7761888	Ag	Nitric acid, silver (1+) salt	Insect	Arthropoda	Leptophlebiidae	Leptophlebia sp.	Leptophlebia sp.	Mayfly	LC50	4	96	2.2	10	10
Brooke,L.T., D.J. Call, C.A. Lindberg, T.P. Markee, S.H. Poirier, and D.J. McCauley	Acute Toxicity of Silver to Selected Freshwater Invertebrates	Report to: Battelle Memorial Research Institute, Collumbus, Ohio, Subcontract No.F-4114(8834)-411; Center for Lake Superior Environmental Studies, University of Wisconsin-Superior, Superior, WI:11 p.:	1986	dissolved	7761888	Ag	Nitric acid, silver (1+) salt	Worms	Annelida	Erpobdellidae	N. obscura	Nephelopsis obscura	Leech	LC50	4	96	53	10	10
Couillard,Y., P. Ross, and B. Pinel-Alloul	Acute Toxicity of Six Metals to the Rotifer Brachionus calyciflorus, with Comparisons to Other Freshwater Organisms	Toxic. Assess.4(4): 451-462	1989	dissolved	7646857	zinc	Zinc chloride (ZnCl2)	Invertebrates	Rotifera	Brachionidae	B. calyciflorus	Brachionus calyciflorus	Rotifer	LC50	1	24	633.174	10	10
Qureshi,S.A., A.B. Saksena, and V.P. Singh	Acute Toxicity of Some Heavy Metals to Fish Food Organisms	Int. J. Environ. Stud.14(4): 325-327	1980	dissolved	7646857	zinc	Zinc chloride (ZnCl2)	Crustacean	Arthropoda	Eremidae	Cypris sp.	Cypris sp.	Ostracod	LC50	1	24	1774.81	10	10
Qureshi,S.A., A.B. Saksena, and V.P. Singh	Acute Toxicity of Some Heavy Metals to Fish Food Organisms	Int. J. Environ. Stud.14(4): 325-327	1980	dissolved	7646857	zinc	Zinc chloride (ZnCl2)	Crustacean	Arthropoda	Eremidae	Cypris sp.	Cypris sp.	Ostracod	LC50	2	48	1439.03	10	10
Qureshi,S.A., A.B. Saksena, and V.P. Singh	Acute Toxicity of Some Heavy Metals to Fish Food Organisms	Int. J. Environ. Stud.14(4): 325-327	1980	dissolved	7646857	zinc	Zinc chloride (ZnCl2)	Crustacean	Arthropoda	Daphniidae	Daphnia sp.	Daphnia sp.	Water Flea	LC50	1	24	2158.55	10	10
Qureshi,S.A., A.B. Saksena, and V.P. Singh	Acute Toxicity of Some Heavy Metals to Fish Food Organisms	Int. J. Environ. Stud.14(4): 325-327	1980	dissolved	7646857	zinc	Zinc chloride (ZnCl2)	Crustacean	Arthropoda	Daphniidae	Daphnia sp.	Daphnia sp.	Water Flea	LC50	2	48	1534.97	10	10
Vykusova,B., and Z. Svobodova	Acute Toxicity of Standards to Fish (Akutni Toxicita Standardu pro Ryby)	Bull. V. U. R. H. Vodnany26(3): 15-20	1990	dissolved	7733020	zinc	Sulfuric acid, Zinc salt (1:1)	Fish	Chordata	Cyprinidae	R. heteromorpha	Rasbora heteromorpha	Harlequinfish, Red Rasbora	LC50	2	48	44869	10	10
Vykusova,B., and Z. Svobodova	Acute Toxicity of Standards to Fish (Akutni Toxicita Standardu pro Ryby)	Bull. V. U. R. H. Vodnany26(3): 15-20	1990	dissolved	7733020	zinc	Sulfuric acid, Zinc salt (1:1)	Fish	Chordata	Cyprinidae	D. rerio	Danio rerio	Zebra Danio	LC50	2	48	77063	10	10
Vykusova,B., and Z. Svobodova	Acute Toxicity of Standards to Fish (Akutni Toxicita Standardu pro Ryby)	Bull. V. U. R. H. Vodnany26(3): 15-20	1990	dissolved	7733020	zinc	Sulfuric acid, Zinc salt (1:1)	Fish	Chordata	Poeciliidae	P. reticulata	Poecilia reticulata	Guppy	LC50	2	48	43127.7	10	10
Vykusova,B., and Z. Svobodova	Acute Toxicity of Standards to Fish (Akutni Toxicita Standardu pro Ryby)	Bull. V. U. R. H. Vodnany26(3): 15-20	1990	dissolved	7733020	zinc	Sulfuric acid, Zinc salt (1:1)	Fish	Chordata	Cyprinidae	C. carpio	Cyprinus carpio	Common Carp	LC50	2	48	35433.6	10	10
Vykusova,B., and Z. Svobodova	Acute Toxicity of Standards to Fish (Akutni Toxicita Standardu pro Ryby)	Bull. V. U. R. H. Vodnany26(3): 15-20	1990	dissolved	7733020	zinc	Sulfuric acid, Zinc salt (1:1)	Fish	Chordata	Salmonidae	O. mykiss	Oncorhynchus mykiss	Rainbow Trout	LC50	2	48	9799.91	10	10
Hemalatha,S., and T.K. Banerjee	Acute Toxicity of the Heavy Metal-Zinc (a Trace Element) on the Mucous Cells of the Air Sac (a Modified Gill Structure) of the Air-Breathing Catfish	J. Freshw. Biol.5(3): 233-240	1993	dissolved	7646857	zinc	Zinc chloride (ZnCl2)	Fish	Chordata	Heteropneustidae	H. fossilis	Heteropneustes fossilis	Indian Catfish	LC50	4	96	35975.8	10	10
Pokethitiyook,P., E.S. Upatham, and O. Leelhaphunt	Acute Toxicity of Various Metals to Moina macrocopa	Nat. Hist. Bull. Siam Soc.35(1-2): 47-56	1987	dissolved	7733020	zinc	Sulfuric acid, Zinc salt (1:1)	Crustacean	Arthropoda	Moinidae	M. macrocopa	Moina macrocopa	Water Flea	LC50	1	24	99.619	10	10
Pokethitiyook,P., E.S. Upatham, and O. Leelhaphunt	Acute Toxicity of Various Metals to Moina macrocopa	Nat. Hist. Bull. Siam Soc.35(1-2): 47-56	1987	dissolved	7733020	zinc	Sulfuric acid, Zinc salt (1:1)	Crustacean	Arthropoda	Moinidae	M. macrocopa	Moina macrocopa	Water Flea	LC50	2	48	38.0658	10	10
Gundogdu,A.	Acute Toxicity of Zinc and Copper for Rainbow Trout (Onchorhyncus mykiss)	J. Fish. Sci.2(5): 711-721	2008	dissolved	7646857	zinc	Zinc chloride (ZnCl2)	Fish	Chordata	Salmonidae	O. mykiss	Oncorhynchus mykiss	Rainbow Trout	LC50	4	96	6139.87	10	10
Thompson,K.W., A.C. Hendricks, and J.,Jr. Cairns	Acute Toxicity of Zinc and Copper Singly and in Combination to the Bluegill (Lepomis macrochirus)	Bull. Environ. Contam. Toxicol.25(1): 122-129	1980	dissolved	7733020	zinc	Sulfuric acid, Zinc salt (1:1)	Fish	Chordata	Centrarchidae	L. macrochirus	Lepomis macrochirus	Bluegill	LC50*	4	96	1214.87	10	10
Thompson,K.W., A.C. Hendricks, and J.,Jr. Cairns	Acute Toxicity of Zinc and Copper Singly and in Combination to the Bluegill (Lepomis macrochirus)	Bull. Environ. Contam. Toxicol.25(1): 122-129	1980	dissolved	7733020	zinc	Sulfuric acid, Zinc salt (1:1)	Fish	Chordata	Centrarchidae	L. macrochirus	Lepomis macrochirus	Bluegill	LC50*	4	96	1457.84	10	10
Sharma,A., and M.S. Sharma	Acute Toxicity of Zinc to Certain Developmental Stages of Cirrhinus mrigala (Hamilton)	J. Environ. Biol.16(2): 157-162	1995	dissolved	7733020	zinc	Sulfuric acid, Zinc salt (1:1)	Fish	Chordata	Cyprinidae	C. mrigala	Cirrhinus mrigala	Carp, Hawk Fish	LC50	1	24	4049.55	10	10
Sharma,A., and M.S. Sharma	Acute Toxicity of Zinc to Certain Developmental Stages of Cirrhinus mrigala (Hamilton)	J. Environ. Biol.16(2): 157-162	1995	dissolved	7733020	zinc	Sulfuric acid, Zinc salt (1:1)	Fish	Chordata	Cyprinidae	C. mrigala	Cirrhinus mrigala	Carp, Hawk Fish	LC50	4	96	14173.4	10	10
Sharma,A., and M.S. Sharma	Acute Toxicity of Zinc to Certain Developmental Stages of Cirrhinus mrigala (Hamilton)	J. Environ. Biol.16(2): 157-162	1995	dissolved	7733020	zinc	Sulfuric acid, Zinc salt (1:1)	Fish	Chordata	Cyprinidae	C. mrigala	Cirrhinus mrigala	Carp, Hawk Fish	LC50	4	96	2834.69	10	10
Khangarot,B.S.	Acute Toxicity of Zinc to Channa punctatus (Bloch), As a Result of Temperature, pH and Solubility Variations	Acta Hydrochim. Hydrobiol.10(4): 401-404	1982	dissolved	7733020	zinc	Sulfuric acid, Zinc salt (1:1)	Fish	Chordata	Channidae	C. punctata	Channa punctata	Snake-Head Catfish	LC50	0.5	12	40495.5	10	10
Khangarot,B.S.	Acute Toxicity of Zinc to Channa punctatus (Bloch), As a Result of Temperature, pH and Solubility Variations	Acta Hydrochim. Hydrobiol.10(4): 401-404	1982	dissolved	7733020	zinc	Sulfuric acid, Zinc salt (1:1)	Fish	Chordata	Channidae	C. punctata	Channa punctata	Snake-Head Catfish	LC50	0.5	12	15554.3	10	10
Khangarot,B.S.	Acute Toxicity of Zinc to Channa punctatus (Bloch), As a Result of Temperature, pH and Solubility Variations	Acta Hydrochim. Hydrobiol.10(4): 401-404	1982	dissolved	7733020	zinc	Sulfuric acid, Zinc salt (1:1)	Fish	Chordata	Channidae	C. punctata	Channa punctata	Snake-Head Catfish	LC50	0.5	12	18308	10	10
Khangarot,B.S.	Acute Toxicity of Zinc to Channa punctatus (Bloch), As a Result of Temperature, pH and Solubility Variations	Acta Hydrochim. Hydrobiol.10(4): 401-404	1982	dissolved	7733020	zinc	Sulfuric acid, Zinc salt (1:1)	Fish	Chordata	Channidae	C. punctata	Channa punctata	Snake-Head Catfish	LC50	0.5	12	20624.4	10	10
Khangarot,B.S.	Acute Toxicity of Zinc to Channa punctatus (Bloch), As a Result of Temperature, pH and Solubility Variations	Acta Hydrochim. Hydrobiol.10(4): 401-404	1982	dissolved	7733020	zinc	Sulfuric acid, Zinc salt (1:1)	Fish	Chordata	Channidae	C. punctata	Channa punctata	Snake-Head Catfish	LC50	0.5	12	22272.5	10	10
Khangarot,B.S.	Acute Toxicity of Zinc to Channa punctatus (Bloch), As a Result of Temperature, pH and Solubility Variations	Acta Hydrochim. Hydrobiol.10(4): 401-404	1982	dissolved	7733020	zinc	Sulfuric acid, Zinc salt (1:1)	Fish	Chordata	Channidae	C. punctata	Channa punctata	Snake-Head Catfish	LC50	1	24	11954.3	10	10
Khangarot,B.S.	Acute Toxicity of Zinc to Channa punctatus (Bloch), As a Result of Temperature, pH and Solubility Variations	Acta Hydrochim. Hydrobiol.10(4): 401-404	1982	dissolved	7733020	zinc	Sulfuric acid, Zinc salt (1:1)	Fish	Chordata	Channidae	C. punctata	Channa punctata	Snake-Head Catfish	LC50	1	24	14489.3	10	10
Khangarot,B.S.	Acute Toxicity of Zinc to Channa punctatus (Bloch), As a Result of Temperature, pH and Solubility Variations	Acta Hydrochim. Hydrobiol.10(4): 401-404	1982	dissolved	7733020	zinc	Sulfuric acid, Zinc salt (1:1)	Fish	Chordata	Channidae	C. punctata	Channa punctata	Snake-Head Catfish	LC50	1	24	16574.8	10	10
Khangarot,B.S.	Acute Toxicity of Zinc to Channa punctatus (Bloch), As a Result of Temperature, pH and Solubility Variations	Acta Hydrochim. Hydrobiol.10(4): 401-404	1982	dissolved	7733020	zinc	Sulfuric acid, Zinc salt (1:1)	Fish	Chordata	Channidae	C. punctata	Channa punctata	Snake-Head Catfish	LC50	1	24	18117.7	10	10
Khangarot,B.S.	Acute Toxicity of Zinc to Channa punctatus (Bloch), As a Result of Temperature, pH and Solubility Variations	Acta Hydrochim. Hydrobiol.10(4): 401-404	1982	dissolved	7733020	zinc	Sulfuric acid, Zinc salt (1:1)	Fish	Chordata	Channidae	C. punctata	Channa punctata	Snake-Head Catfish	LC50	1	24	27836.6	10	10
Khangarot,B.S.	Acute Toxicity of Zinc to Channa punctatus (Bloch), As a Result of Temperature, pH and Solubility Variations	Acta Hydrochim. Hydrobiol.10(4): 401-404	1982	dissolved	7733020	zinc	Sulfuric acid, Zinc salt (1:1)	Fish	Chordata	Channidae	C. punctata	Channa punctata	Snake-Head Catfish	LC50	2	48	10816.4	10	10
Khangarot,B.S.	Acute Toxicity of Zinc to Channa punctatus (Bloch), As a Result of Temperature, pH and Solubility Variations	Acta Hydrochim. Hydrobiol.10(4): 401-404	1982	dissolved	7733020	zinc	Sulfuric acid, Zinc salt (1:1)	Fish	Chordata	Channidae	C. punctata	Channa punctata	Snake-Head Catfish	LC50	2	48	12424	10	10
Khangarot,B.S.	Acute Toxicity of Zinc to Channa punctatus (Bloch), As a Result of Temperature, pH and Solubility Variations	Acta Hydrochim. Hydrobiol.10(4): 401-404	1982	dissolved	7733020	zinc	Sulfuric acid, Zinc salt (1:1)	Fish	Chordata	Channidae	C. punctata	Channa punctata	Snake-Head Catfish	LC50	2	48	13752.3	10	10
Khangarot,B.S.	Acute Toxicity of Zinc to Channa punctatus (Bloch), As a Result of Temperature, pH and Solubility Variations	Acta Hydrochim. Hydrobiol.10(4): 401-404	1982	dissolved	7733020	zinc	Sulfuric acid, Zinc salt (1:1)	Fish	Chordata	Channidae	C. punctata	Channa punctata	Snake-Head Catfish	LC50	2	48	14197.7	10	10
Khangarot,B.S.	Acute Toxicity of Zinc to Channa punctatus (Bloch), As a Result of Temperature, pH and Solubility Variations	Acta Hydrochim. Hydrobiol.10(4): 401-404	1982	dissolved	7733020	zinc	Sulfuric acid, Zinc salt (1:1)	Fish	Chordata	Channidae	C. punctata	Channa punctata	Snake-Head Catfish	LC50	2	48	14290.9	10	10
Khangarot,B.S.	Acute Toxicity of Zinc to Channa punctatus (Bloch), As a Result of Temperature, pH and Solubility Variations	Acta Hydrochim. Hydrobiol.10(4): 401-404	1982	dissolved	7733020	zinc	Sulfuric acid, Zinc salt (1:1)	Fish	Chordata	Channidae	C. punctata	Channa punctata	Snake-Head Catfish	LC50	3	72	9277.52	10	10
Khangarot,B.S.	Acute Toxicity of Zinc to Channa punctatus (Bloch), As a Result of Temperature, pH and Solubility Variations	Acta Hydrochim. Hydrobiol.10(4): 401-404	1982	dissolved	7733020	zinc	Sulfuric acid, Zinc salt (1:1)	Fish	Chordata	Channidae	C. punctata	Channa punctata	Snake-Head Catfish	LC50	3	72	10334.5	10	10
Khangarot,B.S.	Acute Toxicity of Zinc to Channa punctatus (Bloch), As a Result of Temperature, pH and Solubility Variations	Acta Hydrochim. Hydrobiol.10(4): 401-404	1982	dissolved	7733020	zinc	Sulfuric acid, Zinc salt (1:1)	Fish	Chordata	Channidae	C. punctata	Channa punctata	Snake-Head Catfish	LC50	3	72	11273.9	10	10
Khangarot,B.S.	Acute Toxicity of Zinc to Channa punctatus (Bloch), As a Result of Temperature, pH and Solubility Variations	Acta Hydrochim. Hydrobiol.10(4): 401-404	1982	dissolved	7733020	zinc	Sulfuric acid, Zinc salt (1:1)	Fish	Chordata	Channidae	C. punctata	Channa punctata	Snake-Head Catfish	LC50	3	72	12100.1	10	10
Khangarot,B.S.	Acute Toxicity of Zinc to Channa punctatus (Bloch), As a Result of Temperature, pH and Solubility Variations	Acta Hydrochim. Hydrobiol.10(4): 401-404	1982	dissolved	7733020	zinc	Sulfuric acid, Zinc salt (1:1)	Fish	Chordata	Channidae	C. punctata	Channa punctata	Snake-Head Catfish	LC50	3	72	12383.5	10	10
Khangarot,B.S.	Acute Toxicity of Zinc to Channa punctatus (Bloch), As a Result of Temperature, pH and Solubility Variations	Acta Hydrochim. Hydrobiol.10(4): 401-404	1982	dissolved	7733020	zinc	Sulfuric acid, Zinc salt (1:1)	Fish	Chordata	Channidae	C. punctata	Channa punctata	Snake-Head Catfish	LC50	4	96	8439.26	10	10
Khangarot,B.S.	Acute Toxicity of Zinc to Channa punctatus (Bloch), As a Result of Temperature, pH and Solubility Variations	Acta Hydrochim. Hydrobiol.10(4): 401-404	1982	dissolved	7733020	zinc	Sulfuric acid, Zinc salt (1:1)	Fish	Chordata	Channidae	C. punctata	Channa punctata	Snake-Head Catfish	LC50	4	96	9706.77	10	10
Khangarot,B.S.	Acute Toxicity of Zinc to Channa punctatus (Bloch), As a Result of Temperature, pH and Solubility Variations	Acta Hydrochim. Hydrobiol.10(4): 401-404	1982	dissolved	7733020	zinc	Sulfuric acid, Zinc salt (1:1)	Fish	Chordata	Channidae	C. punctata	Channa punctata	Snake-Head Catfish	LC50	4	96	9921.4	10	10
Khangarot,B.S.	Acute Toxicity of Zinc to Channa punctatus (Bloch), As a Result of Temperature, pH and Solubility Variations	Acta Hydrochim. Hydrobiol.10(4): 401-404	1982	dissolved	7733020	zinc	Sulfuric acid, Zinc salt (1:1)	Fish	Chordata	Channidae	C. punctata	Channa punctata	Snake-Head Catfish	LC50	4	96	10370.9	10	10
Khangarot,B.S.	Acute Toxicity of Zinc to Channa punctatus (Bloch), As a Result of Temperature, pH and Solubility Variations	Acta Hydrochim. Hydrobiol.10(4): 401-404	1982	dissolved	7733020	zinc	Sulfuric acid, Zinc salt (1:1)	Fish	Chordata	Channidae	C. punctata	Channa punctata	Snake-Head Catfish	LC50	4	96	12100.1	10	10
Meisner,J.D., and W.Q. Hum	Acute Toxicity of Zinc to Juvenile and Subadult Rainbow Trout, Salmo gairdneri	Bull. Environ. Contam. Toxicol.39(5): 898-902	1987	dissolved	7733020	zinc	Sulfuric acid, Zinc salt (1:1)	Fish	Chordata	Salmonidae	O. mykiss	Oncorhynchus mykiss	Rainbow Trout	LC50	4	96	971.892	10	10
Meisner,J.D., and W.Q. Hum	Acute Toxicity of Zinc to Juvenile and Subadult Rainbow Trout, Salmo gairdneri	Bull. Environ. Contam. Toxicol.39(5): 898-902	1987	dissolved	7733020	zinc	Sulfuric acid, Zinc salt (1:1)	Fish	Chordata	Salmonidae	O. mykiss	Oncorhynchus mykiss	Rainbow Trout	LC50	4	96	1052.88	10	10
Brinkman,S.F., and W.D. Johnston	Acute Toxicity of Zinc to Several Aquatic Species Native to the Rocky Mountains	Arch. Environ. Contam. Toxicol.62(2): 272-281	2012	dissolved	7733020	zinc	Sulfuric acid, Zinc salt (1:1)	Amphibian	Chordata	Bufonidae	A. boreas	Anaxyrus boreas	Western Toad	LC50	4	96	341.782	10	10
Brinkman,S.F., and W.D. Johnston	Acute Toxicity of Zinc to Several Aquatic Species Native to the Rocky Mountains	Arch. Environ. Contam. Toxicol.62(2): 272-281	2012	dissolved	7733020	zinc	Sulfuric acid, Zinc salt (1:1)	Fish	Chordata	Cottidae	C. bairdi	Cottus bairdi	Mottled Sculpin	LC50	4	96	134.04	10	10
Brinkman,S.F., and W.D. Johnston	Acute Toxicity of Zinc to Several Aquatic Species Native to the Rocky Mountains	Arch. Environ. Contam. Toxicol.62(2): 272-281	2012	dissolved	7733020	zinc	Sulfuric acid, Zinc salt (1:1)	Fish	Chordata	Salmonidae	O. clarkii ssp. pleuriticus	Oncorhynchus clarkii ssp. pleuriticus	Colorado River Cutthroat Trout	LC50	4	96	575.036	10	10
Brinkman,S.F., and W.D. Johnston	Acute Toxicity of Zinc to Several Aquatic Species Native to the Rocky Mountains	Arch. Environ. Contam. Toxicol.62(2): 272-281	2012	dissolved	7733020	zinc	Sulfuric acid, Zinc salt (1:1)	Fish	Chordata	Salmonidae	O. clarkii ssp. pleuriticus	Oncorhynchus clarkii ssp. pleuriticus	Colorado River Cutthroat Trout	LC50	4	96	74.9167	10	10
Brinkman,S.F., and W.D. Johnston	Acute Toxicity of Zinc to Several Aquatic Species Native to the Rocky Mountains	Arch. Environ. Contam. Toxicol.62(2): 272-281	2012	dissolved	7733020	zinc	Sulfuric acid, Zinc salt (1:1)	Fish	Chordata	Salmonidae	P. clarkii ssp. virginalis	Oncorhynchus clarkii ssp. virginalis	Rio Grande Cutthroat Trout	LC50	4	96	421.153	10	10
Brinkman,S.F., and W.D. Johnston	Acute Toxicity of Zinc to Several Aquatic Species Native to the Rocky Mountains	Arch. Environ. Contam. Toxicol.62(2): 272-281	2012	dissolved	7733020	zinc	Sulfuric acid, Zinc salt (1:1)	Fish	Chordata	Salmonidae	P. clarkii ssp. virginalis	Oncorhynchus clarkii ssp. virginalis	Rio Grande Cutthroat Trout	LC50	4	96	57.5036	10	10
Brinkman,S.F., and W.D. Johnston	Acute Toxicity of Zinc to Several Aquatic Species Native to the Rocky Mountains	Arch. Environ. Contam. Toxicol.62(2): 272-281	2012	dissolved	7733020	zinc	Sulfuric acid, Zinc salt (1:1)	Fish	Chordata	Salmonidae	P. clarkii ssp. virginalis	Oncorhynchus clarkii ssp. virginalis	Rio Grande Cutthroat Trout	LC50	4	96	74.5117	10	10
Brinkman,S.F., and W.D. Johnston	Acute Toxicity of Zinc to Several Aquatic Species Native to the Rocky Mountains	Arch. Environ. Contam. Toxicol.62(2): 272-281	2012	dissolved	7733020	zinc	Sulfuric acid, Zinc salt (1:1)	Fish	Chordata	Cyprinidae	P. gracilis	Platygobio gracilis	Flathead Chub	LC50	4	96	1048.83	10	10
Brinkman,S.F., and W.D. Johnston	Acute Toxicity of Zinc to Several Aquatic Species Native to the Rocky Mountains	Arch. Environ. Contam. Toxicol.62(2): 272-281	2012	dissolved	7733020	zinc	Sulfuric acid, Zinc salt (1:1)	Fish	Chordata	Salmonidae	P. williamsoni	Prosopium williamsoni	Mountain Whitefish	LC50	4	96	144.569	10	10
Brinkman,S.F., and W.D. Johnston	Acute Toxicity of Zinc to Several Aquatic Species Native to the Rocky Mountains	Arch. Environ. Contam. Toxicol.62(2): 272-281	2012	dissolved	7733020	zinc	Sulfuric acid, Zinc salt (1:1)	Fish	Chordata	Salmonidae	P. williamsoni	Prosopium williamsoni	Mountain Whitefish	LC50	4	96	173.321	10	10
Brinkman,S.F., and W.D. Johnston	Acute Toxicity of Zinc to Several Aquatic Species Native to the Rocky Mountains	Arch. Environ. Contam. Toxicol.62(2): 272-281	2012	dissolved	7733020	zinc	Sulfuric acid, Zinc salt (1:1)	Fish	Chordata	Salmonidae	P. williamsoni	Prosopium williamsoni	Mountain Whitefish	LC50	4	96	190.734	10	10
Brinkman,S.F., and W.D. Johnston	Acute Toxicity of Zinc to Several Aquatic Species Native to the Rocky Mountains	Arch. Environ. Contam. Toxicol.62(2): 272-281	2012	dissolved	7733020	zinc	Sulfuric acid, Zinc salt (1:1)	Fish	Chordata	Cyprinidae	R. cataractae	Rhinichthys cataractae	Longnose Dace	LC50	4	96	769.415	10	10
Brinkman,S.F., and W.D. Johnston	Acute Toxicity of Zinc to Several Aquatic Species Native to the Rocky Mountains	Arch. Environ. Contam. Toxicol.62(2): 272-281	2012	dissolved	7733020	zinc	Sulfuric acid, Zinc salt (1:1)	Fish	Chordata	Salmonidae	O. clarkii ssp. stomias	Oncorhynchus clarkii ssp. stomias	Greenback Cutthroat Trout	LC50	4	96	607.433	10	10
Brinkman,S.F., and W.D. Johnston	Acute Toxicity of Zinc to Several Aquatic Species Native to the Rocky Mountains	Arch. Environ. Contam. Toxicol.62(2): 272-281	2012	dissolved	7733020	zinc	Sulfuric acid, Zinc salt (1:1)	Fish	Chordata	Salmonidae	O. clarkii ssp. stomias	Oncorhynchus clarkii ssp. stomias	Greenback Cutthroat Trout	LC50	4	96	127.156	10	10
Brinkman,S.F., and W.D. Johnston	Acute Toxicity of Zinc to Several Aquatic Species Native to the Rocky Mountains	Arch. Environ. Contam. Toxicol.62(2): 272-281	2012	dissolved	7733020	zinc	Sulfuric acid, Zinc salt (1:1)	Insect	Arthropoda	Baetidae	B. tricaudatus	Baetis tricaudatus	Mayfly	LC50	4	96	4090.05	10	10
Brinkman,S.F., and W.D. Johnston	Acute Toxicity of Zinc to Several Aquatic Species Native to the Rocky Mountains	Arch. Environ. Contam. Toxicol.62(2): 272-281	2012	dissolved	7733020	zinc	Sulfuric acid, Zinc salt (1:1)	Insect	Arthropoda	Hptageniidae	Cinygmula sp.	Cinygmula sp.	Mayfly	LC50	4	96	27860.9	10	10
Reed,P., D. Richey, and D. Roseboom	Acute Toxicity of Zinc to Some Fishes in High Alkalinity Water	Ill. State Water Surv. Circ.142:1-21	1980	dissolved	7733020	zinc	Sulfuric acid, Zinc salt (1:1)	Fish	Chordata	Ictaluridae	I. punctatus	Ictalurus punctatus	Channel Catfish	LC50	14	336	8600	10	10
Annune,P.A., A.A. Oladimeji, and S. Ebele	Acute Toxicity of Zinc to the Fingerlings of Clarias lazera Cuvier and Valenciennes and Oreochromis niloticus (Trewavas)	J. Aquat. Sci.6:19-22	1991	dissolved	7733020	zinc	Sulfuric acid, Zinc salt (1:1)	Fish	Chordata	Clariidae	C. lazera	Clarias lazera	Catfish	LC50	4	96	5361.61	10	10
Annune,P.A., A.A. Oladimeji, and S. Ebele	Acute Toxicity of Zinc to the Fingerlings of Clarias lazera Cuvier and Valenciennes and Oreochromis niloticus (Trewavas)	J. Aquat. Sci.6:19-22	1991	dissolved	7733020	zinc	Sulfuric acid, Zinc salt (1:1)	Fish	Chordata	Cichlidae	O. niloticus	Oreochromis niloticus	Nile Tilapia	LC50	4	96	9957.85	10	10
Guilhermino,L., T. Diamantino, M.C. Silva, and A.M.V.M. Soares	Acute Toxicity Test with Daphnia magna: An Alternative to Mammals in the Prescreening of Chemical Toxicity?	Ecotoxicol. Environ. Saf.46(3): 357-362	2000	dissolved	7733020	zinc	Sulfuric acid, Zinc salt (1:1)	Crustacean	Arthropoda	Daphniidae	D. magna	Daphnia magna	Water Flea	LC50	1	24	14336.6	10	10
Guilhermino,L., T. Diamantino, M.C. Silva, and A.M.V.M. Soares	Acute Toxicity Test with Daphnia magna: An Alternative to Mammals in the Prescreening of Chemical Toxicity?	Ecotoxicol. Environ. Saf.46(3): 357-362	2000	dissolved	7733020	zinc	Sulfuric acid, Zinc salt (1:1)	Crustacean	Arthropoda	Daphniidae	D. magna	Daphnia magna	Water Flea	LC50	2	48	1631.56	10	10
Georgantzopoulou A; Balachandran YL; Rosenkranz P; Dusinska M; Lankoff A; Wojewodzka M; Kruszewski M; Guignard C; Audinot JN; Girija S; Hoffmann L; Gutleb AC	Ag nanoparticles: size- and surface-dependent effects on model aquatic organisms and uptake evaluation with NanoSIMS.	Nanotoxicology	2012	nano		Ag		Crustacean	Arthropoda	Daphniidae	D. magna	Daphnia magna		EC50	2	48	1.2	10	10
Georgantzopoulou A; Balachandran YL; Rosenkranz P; Dusinska M; Lankoff A; Wojewodzka M; Kruszewski M; Guignard C; Audinot JN; Girija S; Hoffmann L; Gutleb AC	Ag nanoparticles: size- and surface-dependent effects on model aquatic organisms and uptake evaluation with NanoSIMS.	Nanotoxicology	2012	nano		Ag		Crustacean	Arthropoda	Daphniidae	D. magna	Daphnia magna		EC50	2	48	20	10	10
Georgantzopoulou A; Balachandran YL; Rosenkranz P; Dusinska M; Lankoff A; Wojewodzka M; Kruszewski M; Guignard C; Audinot JN; Girija S; Hoffmann L; Gutleb AC	Ag nanoparticles: size- and surface-dependent effects on model aquatic organisms and uptake evaluation with NanoSIMS.	Nanotoxicology	2012	nano		Ag		Crustacean	Arthropoda	Daphniidae	D. magna	Daphnia magna		EC50	2	48	120	10	10
Georgantzopoulou A; Balachandran YL; Rosenkranz P; Dusinska M; Lankoff A; Wojewodzka M; Kruszewski M; Guignard C; Audinot JN; Girija S; Hoffmann L; Gutleb AC	Ag nanoparticles: size- and surface-dependent effects on model aquatic organisms and uptake evaluation with NanoSIMS.	Nanotoxicology	2012	nano		Ag		Algae	Chlorophyta	Scenedesmaceae	D. subspicatus	Desmodesmus subspicatus		EC50	3	72	34	1	10
Georgantzopoulou A; Balachandran YL; Rosenkranz P; Dusinska M; Lankoff A; Wojewodzka M; Kruszewski M; Guignard C; Audinot JN; Girija S; Hoffmann L; Gutleb AC	Ag nanoparticles: size- and surface-dependent effects on model aquatic organisms and uptake evaluation with NanoSIMS.	Nanotoxicology	2012	nano		Ag		Algae	Chlorophyta	Scenedesmaceae	D. subspicatus	Desmodesmus subspicatus		EC50	3	72	330	1	10
Georgantzopoulou A; Balachandran YL; Rosenkranz P; Dusinska M; Lankoff A; Wojewodzka M; Kruszewski M; Guignard C; Audinot JN; Girija S; Hoffmann L; Gutleb AC	Ag nanoparticles: size- and surface-dependent effects on model aquatic organisms and uptake evaluation with NanoSIMS.	Nanotoxicology	2012	nano		Ag		Algae	Chlorophyta	Scenedesmaceae	D. subspicatus	Desmodesmus subspicatus		EC50	3	72	2200	1	10
Muyssen,B.T.A., and C.R. Janssen	Age and Exposure Duration as a Factor Influencing Cu and Zn Toxicity Toward Daphnia magna	Ecotoxicol. Environ. Saf.68(3): 436-442	2007	dissolved	7646857	zinc	Zinc chloride (ZnCl2)	Crustacean	Arthropoda	Daphniidae	D. magna	Daphnia magna	Water Flea	LC50	14	336	79.1467	10	10
Hartmann, N. B.; Von der Kammer, F.; Hofmann, T.; Baalousha, M.; Ottofuelling, S.; Baun, A.	Algal testing of titanium dioxide nanoparticles-Testing considerations, inhibitory effects and modification of cadmium bioavailability	Toxicology	2010	nano		TiO2	67.2% Anatase, 37.8% Amorphous	Algae	Chlorophyta	Selenastraceae	P. subcapitata	Pseudokirchneriella subcapitata		EC10	3	72	3300	1	1
Hartmann, N. B.; Von der Kammer, F.; Hofmann, T.; Baalousha, M.; Ottofuelling, S.; Baun, A.	Algal testing of titanium dioxide nanoparticles-Testing considerations, inhibitory effects and modification of cadmium bioavailability	Toxicology	2010	nano		TiO2	72.6% Anatase, 18.4% Rutile, 9% Amorphous	Algae	Chlorophyta	Selenastraceae	P. subcapitata	Pseudokirchneriella subcapitata		EC10	3	72	15500	1	1
Gale,N.L., B.G. Wixson, and M. Erten	An Evaluation of the Acute Toxicity of Lead, Zinc, and Cadmium in Missouri Ozark Groundwater	Proc. Univ. Mo. Annu. Conf. Trace Subst. Environ. Health25:169-183	1992	dissolved	7646857	zinc	Zinc chloride (ZnCl2)	Crustacean	Arthropoda	Daphniidae	D. magna	Daphnia magna	Water Flea	LC50	2	48	210	10	10
Gale,N.L., B.G. Wixson, and M. Erten	An Evaluation of the Acute Toxicity of Lead, Zinc, and Cadmium in Missouri Ozark Groundwater	Proc. Univ. Mo. Annu. Conf. Trace Subst. Environ. Health25:169-183	1992	dissolved	7733020	zinc	Sulfuric acid, Zinc salt (1:1)	Crustacean	Arthropoda	Daphniidae	D. magna	Daphnia magna	Water Flea	LC50	2	48	620	10	10
Gale,N.L., B.G. Wixson, and M. Erten	An Evaluation of the Acute Toxicity of Lead, Zinc, and Cadmium in Missouri Ozark Groundwater	Proc. Univ. Mo. Annu. Conf. Trace Subst. Environ. Health25:169-183	1992	dissolved	7733020	zinc	Sulfuric acid, Zinc salt (1:1)	Crustacean	Arthropoda	Daphniidae	D. magna	Daphnia magna	Water Flea	LC50	2	48	11905.7	10	10
Gale,N.L., B.G. Wixson, and M. Erten	An Evaluation of the Acute Toxicity of Lead, Zinc, and Cadmium in Missouri Ozark Groundwater	Proc. Univ. Mo. Annu. Conf. Trace Subst. Environ. Health25:169-183	1992	dissolved	7733020	zinc	Sulfuric acid, Zinc salt (1:1)	Fish	Chordata	Cyprinidae	P. promelas	Pimephales promelas	Fathead Minnow	LC50	4	96	1370	10	10
Gale,N.L., B.G. Wixson, and M. Erten	An Evaluation of the Acute Toxicity of Lead, Zinc, and Cadmium in Missouri Ozark Groundwater	Proc. Univ. Mo. Annu. Conf. Trace Subst. Environ. Health25:169-183	1992	dissolved	7733020	zinc	Sulfuric acid, Zinc salt (1:1)	Fish	Chordata	Cyprinidae	P. promelas	Pimephales promelas	Fathead Minnow	LC50	4	96	60	10	10
Gale,N.L., B.G. Wixson, and M. Erten	An Evaluation of the Acute Toxicity of Lead, Zinc, and Cadmium in Missouri Ozark Groundwater	Proc. Univ. Mo. Annu. Conf. Trace Subst. Environ. Health25:169-183	1992	dissolved	7733020	zinc	Sulfuric acid, Zinc salt (1:1)	Fish	Chordata	Cyprinidae	P. promelas	Pimephales promelas	Fathead Minnow	LC50	4	96	514.293	10	10
Gale,N.L., B.G. Wixson, and M. Erten	An Evaluation of the Acute Toxicity of Lead, Zinc, and Cadmium in Missouri Ozark Groundwater	Proc. Univ. Mo. Annu. Conf. Trace Subst. Environ. Health25:169-183	1992	dissolved	7733020	zinc	Sulfuric acid, Zinc salt (1:1)	Fish	Chordata	Cyprinidae	P. promelas	Pimephales promelas	Fathead Minnow	LC50	4	96	741.068	10	10
Gale,N.L., B.G. Wixson, and M. Erten	An Evaluation of the Acute Toxicity of Lead, Zinc, and Cadmium in Missouri Ozark Groundwater	Proc. Univ. Mo. Annu. Conf. Trace Subst. Environ. Health25:169-183	1992	dissolved	7733020	zinc	Sulfuric acid, Zinc salt (1:1)	Fish	Chordata	Cyprinidae	P. promelas	Pimephales promelas	Fathead Minnow	LC50	4	96	558.838	10	10
Norberg-King,T.J.	An Evaluation of the Fathead Minnow Seven-Day Subchronic Test for Estimating Chronic Toxicity	Environ. Toxicol. Chem.8(11): 1075-1089	1989	dissolved	7733020	zinc	Sulfuric acid, Zinc salt (1:1)	Fish	Chordata	Cyprinidae	P. promelas	Pimephales promelas	Fathead Minnow	LC50	4	96	122.701	10	10
Norberg-King,T.J.	An Evaluation of the Fathead Minnow Seven-Day Subchronic Test for Estimating Chronic Toxicity	Environ. Toxicol. Chem.8(11): 1075-1089	1989	dissolved	7733020	zinc	Sulfuric acid, Zinc salt (1:1)	Fish	Chordata	Cyprinidae	P. promelas	Pimephales promelas	Fathead Minnow	LC50	4	96	126.751	10	10
Norberg-King,T.J.	An Evaluation of the Fathead Minnow Seven-Day Subchronic Test for Estimating Chronic Toxicity	Environ. Toxicol. Chem.8(11): 1075-1089	1989	dissolved	7733020	zinc	Sulfuric acid, Zinc salt (1:1)	Fish	Chordata	Cyprinidae	P. promelas	Pimephales promelas	Fathead Minnow	LC50	4	96	130.396	10	10
Norberg-King,T.J.	An Evaluation of the Fathead Minnow Seven-Day Subchronic Test for Estimating Chronic Toxicity	Environ. Toxicol. Chem.8(11): 1075-1089	1989	dissolved	7733020	zinc	Sulfuric acid, Zinc salt (1:1)	Fish	Chordata	Cyprinidae	P. promelas	Pimephales promelas	Fathead Minnow	LC50	7	168	98.4041	10	10
Norberg-King,T.J.	An Evaluation of the Fathead Minnow Seven-Day Subchronic Test for Estimating Chronic Toxicity	Environ. Toxicol. Chem.8(11): 1075-1089	1989	dissolved	7733020	zinc	Sulfuric acid, Zinc salt (1:1)	Fish	Chordata	Cyprinidae	P. promelas	Pimephales promelas	Fathead Minnow	LC50	7	168	120.677	10	10
Norberg-King,T.J.	An Evaluation of the Fathead Minnow Seven-Day Subchronic Test for Estimating Chronic Toxicity	Environ. Toxicol. Chem.8(11): 1075-1089	1989	dissolved	7733020	zinc	Sulfuric acid, Zinc salt (1:1)	Fish	Chordata	Cyprinidae	P. promelas	Pimephales promelas	Fathead Minnow	LC50	7	168	126.751	10	10
Norberg-King,T.J.	An Evaluation of the Fathead Minnow Seven-Day Subchronic Test for Estimating Chronic Toxicity	Environ. Toxicol. Chem.8(11): 1075-1089	1989	dissolved	7733020	zinc	Sulfuric acid, Zinc salt (1:1)	Fish	Chordata	Cyprinidae	P. promelas	Pimephales promelas	Fathead Minnow	LC50	4	96	82.6108	10	10
Norberg-King,T.J.	An Evaluation of the Fathead Minnow Seven-Day Subchronic Test for Estimating Chronic Toxicity	Environ. Toxicol. Chem.8(11): 1075-1089	1989	dissolved	7733020	zinc	Sulfuric acid, Zinc salt (1:1)	Fish	Chordata	Cyprinidae	P. promelas	Pimephales promelas	Fathead Minnow	LC50	4	96	100.024	10	10
Norberg-King,T.J.	An Evaluation of the Fathead Minnow Seven-Day Subchronic Test for Estimating Chronic Toxicity	Environ. Toxicol. Chem.8(11): 1075-1089	1989	dissolved	7733020	zinc	Sulfuric acid, Zinc salt (1:1)	Fish	Chordata	Cyprinidae	P. promelas	Pimephales promelas	Fathead Minnow	LC50	4	96	114.197	10	10
Norberg-King,T.J.	An Evaluation of the Fathead Minnow Seven-Day Subchronic Test for Estimating Chronic Toxicity	Environ. Toxicol. Chem.8(11): 1075-1089	1989	dissolved	7733020	zinc	Sulfuric acid, Zinc salt (1:1)	Fish	Chordata	Cyprinidae	P. promelas	Pimephales promelas	Fathead Minnow	LC50	4	96	117.032	10	10
Norberg-King,T.J.	An Evaluation of the Fathead Minnow Seven-Day Subchronic Test for Estimating Chronic Toxicity	Environ. Toxicol. Chem.8(11): 1075-1089	1989	dissolved	7733020	zinc	Sulfuric acid, Zinc salt (1:1)	Fish	Chordata	Cyprinidae	P. promelas	Pimephales promelas	Fathead Minnow	LC50	5	120	96.3793	10	10
Norberg-King,T.J.	An Evaluation of the Fathead Minnow Seven-Day Subchronic Test for Estimating Chronic Toxicity	Environ. Toxicol. Chem.8(11): 1075-1089	1989	dissolved	7733020	zinc	Sulfuric acid, Zinc salt (1:1)	Fish	Chordata	Cyprinidae	P. promelas	Pimephales promelas	Fathead Minnow	LC50	5	120	114.197	10	10
Norberg-King,T.J.	An Evaluation of the Fathead Minnow Seven-Day Subchronic Test for Estimating Chronic Toxicity	Environ. Toxicol. Chem.8(11): 1075-1089	1989	dissolved	7733020	zinc	Sulfuric acid, Zinc salt (1:1)	Fish	Chordata	Cyprinidae	P. promelas	Pimephales promelas	Fathead Minnow	LC50	7	168	82.2059	10	10
Norberg-King,T.J.	An Evaluation of the Fathead Minnow Seven-Day Subchronic Test for Estimating Chronic Toxicity	Environ. Toxicol. Chem.8(11): 1075-1089	1989	dissolved	7733020	zinc	Sulfuric acid, Zinc salt (1:1)	Fish	Chordata	Cyprinidae	P. promelas	Pimephales promelas	Fathead Minnow	LC50	7	168	117.032	10	10
Norberg-King,T.J.	An Evaluation of the Fathead Minnow Seven-Day Subchronic Test for Estimating Chronic Toxicity	Environ. Toxicol. Chem.8(11): 1075-1089	1989	dissolved	7761888	Ag	Nitric acid, silver (1+) salt	Fish	Chordata	Cyprinidae	P. promelas	Pimephales promelas	Fathead Minnow	LC50	4	96	5.20712	10	10
Norberg-King,T.J.	An Evaluation of the Fathead Minnow Seven-Day Subchronic Test for Estimating Chronic Toxicity	Environ. Toxicol. Chem.8(11): 1075-1089	1989	dissolved	7761888	Ag	Nitric acid, silver (1+) salt	Fish	Chordata	Cyprinidae	P. promelas	Pimephales promelas	Fathead Minnow	LC50	7	168	5.20712	10	10
Abbasi,S.A., and R. Soni	An Examination of Environmentally Safe Levels of Zinc (II), Cadmium (II) and Lead (II) with Reference to Impact on Channelfish Nuria denricus	Environ. Pollut. A.40(1): 37-51	1986	dissolved	7733020	zinc	Sulfuric acid, Zinc salt (1:1)	Fish	Chordata	Esomus	N. danrica	Nuria danrica	Channelfish	LC50*	1	24	595.284	10	10
Abbasi,S.A., and R. Soni	An Examination of Environmentally Safe Levels of Zinc (II), Cadmium (II) and Lead (II) with Reference to Impact on Channelfish Nuria denricus	Environ. Pollut. A.40(1): 37-51	1986	dissolved	7733020	zinc	Sulfuric acid, Zinc salt (1:1)	Fish	Chordata	Esomus	N. danrica	Nuria danrica	Channelfish	LC50*	18	432	445.451	10	10
He, Xiaojia; Aker, Winfred G.; Hwang, Huey Min	An in vivo study on the photo-enhanced toxicities of S-doped TiO 2 nanoparticles to zebrafish embryos (Danio rerio) in terms of malformation, mortality, rheotaxis dysfunction, and DNA damage	Nanotoxicology	2014	nano		TiO2	NA	Fish	Chordata	Cyprinidae	D. rerio	Danio rerio		LC50	4	96	116560	10	10
Wang Z; Chen J; Li X; Shao J; Peijnenburg WJ	Aquatic toxicity of nanosilver colloids to different trophic organisms: contributions of particles and free silver ion	Environ Toxicol Chem	2012	nano		Ag		Crustacean	Arthropoda	Chydoridae	C. sphaericus	Chydorus sphaericus		EC50	2	48	8.63	10	10
Wang Z; Chen J; Li X; Shao J; Peijnenburg WJ	Aquatic toxicity of nanosilver colloids to different trophic organisms: contributions of particles and free silver ion	Environ Toxicol Chem	2012	nano		Ag		Crustacean	Arthropoda	Chydoridae	C. sphaericus	Chydorus sphaericus		EC50	2	48	12.94	10	10
Wang Z; Chen J; Li X; Shao J; Peijnenburg WJ	Aquatic toxicity of nanosilver colloids to different trophic organisms: contributions of particles and free silver ion	Environ Toxicol Chem	2012	nano		Ag		Crustacean	Arthropoda	Chydoridae	C. sphaericus	Chydorus sphaericus		EC50	2	48	30.2	10	10
Wang Z; Chen J; Li X; Shao J; Peijnenburg WJ	Aquatic toxicity of nanosilver colloids to different trophic organisms: contributions of particles and free silver ion	Environ Toxicol Chem	2012	nano		Ag		Fish	Chordata	Cyprinidae	D. rerio	Danio rerio		EC50	2	48	84.14	10	10
Wang Z; Chen J; Li X; Shao J; Peijnenburg WJ	Aquatic toxicity of nanosilver colloids to different trophic organisms: contributions of particles and free silver ion	Environ Toxicol Chem	2012	nano		Ag		Fish	Chordata	Cyprinidae	D. rerio	Danio rerio		EC50	2	48	146.7	10	10
Wang Z; Chen J; Li X; Shao J; Peijnenburg WJ	Aquatic toxicity of nanosilver colloids to different trophic organisms: contributions of particles and free silver ion	Environ Toxicol Chem	2012	nano		Ag		Fish	Chordata	Cyprinidae	D. rerio	Danio rerio		EC50	2	48	173.67	10	10
Wang Z; Chen J; Li X; Shao J; Peijnenburg WJ	Aquatic toxicity of nanosilver colloids to different trophic organisms: contributions of particles and free silver ion	Environ Toxicol Chem	2012	nano		Ag		Algae	Chlorophyta	Selenastraceae	P. subcapitata	Pseudokirchneriella subcapitata		EC50	0.1875	4.5	896.39	10	10
Wang Z; Chen J; Li X; Shao J; Peijnenburg WJ	Aquatic toxicity of nanosilver colloids to different trophic organisms: contributions of particles and free silver ion	Environ Toxicol Chem	2012	nano		Ag		Algae	Chlorophyta	Selenastraceae	P. subcapitata	Pseudokirchneriella subcapitata		EC50	0.1875	4.5	4006.23	10	10
Wang Z; Chen J; Li X; Shao J; Peijnenburg WJ	Aquatic toxicity of nanosilver colloids to different trophic organisms: contributions of particles and free silver ion	Environ Toxicol Chem	2012	nano		Ag		Algae	Chlorophyta	Selenastraceae	P. subcapitata	Pseudokirchneriella subcapitata		EC50	0.1875	4.5	21142.2	10	10
Williams,P.L., and D.B. Dusenbery	Aquatic Toxicity Testing Using the Nematode, Caenorhabditis elegans	Environ. Toxicol. Chem.9(10): 1285-1290	1990	dissolved	7646857	zinc	Zinc chloride (ZnCl2)	Worms	Nematoda	Rhabditidae	C. elegans	Caenorhabditis elegans	Nematode	LC50	2	48	959.354	10	10
Williams,P.L., and D.B. Dusenbery	Aquatic Toxicity Testing Using the Nematode, Caenorhabditis elegans	Environ. Toxicol. Chem.9(10): 1285-1290	1990	dissolved	7646857	zinc	Zinc chloride (ZnCl2)	Worms	Nematoda	Rhabditidae	C. elegans	Caenorhabditis elegans	Nematode	LC50	3	72	959.354	10	10
Williams,P.L., and D.B. Dusenbery	Aquatic Toxicity Testing Using the Nematode, Caenorhabditis elegans	Environ. Toxicol. Chem.9(10): 1285-1290	1990	dissolved	7646857	zinc	Zinc chloride (ZnCl2)	Worms	Nematoda	Rhabditidae	C. elegans	Caenorhabditis elegans	Nematode	LC50	4	96	479.677	10	10
Williams,P.L., and D.B. Dusenbery	Aquatic Toxicity Testing Using the Nematode, Caenorhabditis elegans	Environ. Toxicol. Chem.9(10): 1285-1290	1990	dissolved	7761888	Ag	Nitric acid, silver (1+) salt	Worms	Nematoda	Rhabditidae	C. elegans	Caenorhabditis elegans	Nematode	LC50	1	24	3175.08	10	10
Williams,P.L., and D.B. Dusenbery	Aquatic Toxicity Testing Using the Nematode, Caenorhabditis elegans	Environ. Toxicol. Chem.9(10): 1285-1290	1990	dissolved	7761888	Ag	Nitric acid, silver (1+) salt	Worms	Nematoda	Rhabditidae	C. elegans	Caenorhabditis elegans	Nematode	LC50	2	48	1270.03	10	10
Williams,P.L., and D.B. Dusenbery	Aquatic Toxicity Testing Using the Nematode, Caenorhabditis elegans	Environ. Toxicol. Chem.9(10): 1285-1290	1990	dissolved	7761888	Ag	Nitric acid, silver (1+) salt	Worms	Nematoda	Rhabditidae	C. elegans	Caenorhabditis elegans	Nematode	LC50	3	72	635.015	10	10
Williams,P.L., and D.B. Dusenbery	Aquatic Toxicity Testing Using the Nematode, Caenorhabditis elegans	Environ. Toxicol. Chem.9(10): 1285-1290	1990	dissolved	7761888	Ag	Nitric acid, silver (1+) salt	Worms	Nematoda	Rhabditidae	C. elegans	Caenorhabditis elegans	Nematode	LC50	4	96	63.5015	10	10
Birge,W.J., J.A. Black, A.G. Westerman, and J.E. Hudson	Aquatic Toxicity Tests on Inorganic Elements Occurring in Oil Shale	In: C.Gale (Ed.), EPA-600/9-80-022, Oil Shale Symposium: Sampling, Analysis and Quality Assurance, March 1979, U.S.EPA, Cincinnati, OH:519-534	1980	dissolved	7761888	Ag	Nitric acid, silver (1+) salt	Fish	Chordata	Salmonidae	O. mykiss	Oncorhynchus mykiss	Rainbow Trout	LC50	28	672	6.35015	1	10
Massarsky A; Dupuis L; Taylor J; Eisa-Beygi S; Strek L; Trudeau VL; Moon TW	Assessment of nanosilver toxicity during zebrafish (Danio rerio) development	Chemosphere	2013	nano		Ag		Fish	Chordata	Cyprinidae	D. rerio	Danio rerio		LC50	4	96	1.18	10	10
Mowbray,D.L.	Assessment of the Biological Impact of OK Tedi Mine Tailings, Cyanide and Heavy Metals	In: J.C.Pernetta (Ed.), Reg.Seas Rep.Stud.No.99, Potential Impacts of Mining on the Fly River, UNEP, Athens, Greece:45-74	1988	dissolved	7733020	zinc	Sulfuric acid, Zinc salt (1:1)	Crustacean	Arthropoda	Atyidae	C. nilotica	Caridina nilotica	Shrimp	LC50	4	96	1883.04	10	10
Mowbray,D.L.	Assessment of the Biological Impact of OK Tedi Mine Tailings, Cyanide and Heavy Metals	In: J.C.Pernetta (Ed.), Reg.Seas Rep.Stud.No.99, Potential Impacts of Mining on the Fly River, UNEP, Athens, Greece:45-74	1988	dissolved	7733020	zinc	Sulfuric acid, Zinc salt (1:1)	Fish	Chordata	Poeciliidae	G. affinis	Gambusia affinis	Western Mosquitofish	LC50	4	96	1174.37	10	10
Mowbray,D.L.	Assessment of the Biological Impact of OK Tedi Mine Tailings, Cyanide and Heavy Metals	In: J.C.Pernetta (Ed.), Reg.Seas Rep.Stud.No.99, Potential Impacts of Mining on the Fly River, UNEP, Athens, Greece:45-74	1988	dissolved	7733020	zinc	Sulfuric acid, Zinc salt (1:1)	Fish	Chordata	Poeciliidae	G. affinis	Gambusia affinis	Western Mosquitofish	LC50	4	96	1336.35	10	10
Mowbray,D.L.	Assessment of the Biological Impact of OK Tedi Mine Tailings, Cyanide and Heavy Metals	In: J.C.Pernetta (Ed.), Reg.Seas Rep.Stud.No.99, Potential Impacts of Mining on the Fly River, UNEP, Athens, Greece:45-74	1988	dissolved	7733020	zinc	Sulfuric acid, Zinc salt (1:1)	Fish	Chordata	Poeciliidae	G. affinis	Gambusia affinis	Western Mosquitofish	LC50	4	96	1761.55	10	10
Millington,P.J., and K.F. Walker	Australian Freshwater Mussel Velesunio ambiguus (Philippi) as a Biological Monitor for Zinc, Iron and Manganese	Aust. J. Mar. Freshw. Res.34(6): 873-892	1983	dissolved	7733020	zinc	Sulfuric acid, Zinc salt (1:1)	Molluscs	Mollusca	Hyriidae	V. ambiguus	Velesunio ambiguus	Mussel	LC50	14	336	26727	10	10
Weltens,R., F. Vanderplaetse, C. Vangenechten, and T. Verhulst	Automated beta Galactosidase Activity Bioassay for Adult Daphnia magna Versus Classic Immobilization Test	Bull. Environ. Contam. Toxicol.65(2): 139-146	2000	dissolved	7646857	zinc	Zinc chloride (ZnCl2)	Crustacean	Arthropoda	Daphniidae	D. magna	Daphnia magna	Water Flea	LC50	2	48	4029.29	10	10
Arce Funck J; Danger M; Gismondi E; Cossu-Leguille C; Guérold F; Felten V	Behavioural and physiological responses of Gammarus fossarum (Crustacea Amphipoda) exposed to silver.	Aquat Toxicol	2013	nano		Ag		Crustacean	Arthropoda	Gammaridae	G. fossarum	Gammarus fossarum		LC50	4	96	1.01	10	10
Lindhjem,P.A., and M.G. Bennet-Chambers	Bioaccumulation and Acute Toxicity of Zinc in Marron, Cherax tenuimanus (Smith) (Decapoda: Parastacidae)	In: G.J.Whisson and B.Knott, Proc.13th Symp.of the Int.Assoc.of Astacology:424-430	2002	dissolved	7733020	zinc	Sulfuric acid, Zinc salt (1:1)	Crustacean	Arthropoda	Parastacidae	C. tenuimanus	Cherax tenuimanus	Marron	LC50	4	96	56288.8	10	10
De Schamphelaere,K.A.C., and C.R. Janssen	Bioavailability and Chronic Toxicity of Zinc to Juvenile Rainbow Trout (Oncorhynchus mykiss): Comparison with Other Fish Species and Development of a Biotic Ligand Model	Environ. Sci. Technol.38(23): 6201-6209	2004	dissolved	7646857	zinc	Zinc chloride (ZnCl2)	Fish	Chordata	Salmonidae	O. mykiss	Oncorhynchus mykiss	Rainbow Trout	LC50	30	720	72.4313	1	10
De Schamphelaere,K.A.C., and C.R. Janssen	Bioavailability and Chronic Toxicity of Zinc to Juvenile Rainbow Trout (Oncorhynchus mykiss): Comparison with Other Fish Species and Development of a Biotic Ligand Model	Environ. Sci. Technol.38(23): 6201-6209	2004	dissolved	7646857	zinc	Zinc chloride (ZnCl2)	Fish	Chordata	Salmonidae	O. mykiss	Oncorhynchus mykiss	Rainbow Trout	LC50	30	720	135.269	1	10
De Schamphelaere,K.A.C., and C.R. Janssen	Bioavailability and Chronic Toxicity of Zinc to Juvenile Rainbow Trout (Oncorhynchus mykiss): Comparison with Other Fish Species and Development of a Biotic Ligand Model	Environ. Sci. Technol.38(23): 6201-6209	2004	dissolved	7646857	zinc	Zinc chloride (ZnCl2)	Fish	Chordata	Salmonidae	O. mykiss	Oncorhynchus mykiss	Rainbow Trout	LC50	4	96	561.222	10	10
De Schamphelaere,K.A.C., and C.R. Janssen	Bioavailability and Chronic Toxicity of Zinc to Juvenile Rainbow Trout (Oncorhynchus mykiss): Comparison with Other Fish Species and Development of a Biotic Ligand Model	Environ. Sci. Technol.38(23): 6201-6209	2004	dissolved	7646857	zinc	Zinc chloride (ZnCl2)	Fish	Chordata	Salmonidae	O. mykiss	Oncorhynchus mykiss	Rainbow Trout	LC50	4	96	62.358	10	10
De Schamphelaere,K.A.C., and C.R. Janssen	Bioavailability and Chronic Toxicity of Zinc to Juvenile Rainbow Trout (Oncorhynchus mykiss): Comparison with Other Fish Species and Development of a Biotic Ligand Model	Environ. Sci. Technol.38(23): 6201-6209	2004	dissolved	7646857	zinc	Zinc chloride (ZnCl2)	Fish	Chordata	Salmonidae	O. mykiss	Oncorhynchus mykiss	Rainbow Trout	LC50	4	96	705.125	10	10
Ozkaleli, Merve; Erdem, Ayca	Biotoxicity of TiO2 nanoparticles on raphidocelis subcapitata microalgae exemplified by membrane deformation	Int J Environ Res Public Health	2018	nano		TiO2	anatase 100%	Algae	Chlorophyta	Scenedesmaceae	D. subspicatus	Desmodesmus subspicatus		EC50	3	72	4160	1	10
Ozkaleli, Merve; Erdem, Ayca	Biotoxicity of TiO2 nanoparticles on raphidocelis subcapitata microalgae exemplified by membrane deformation	Int J Environ Res Public Health	2018	nano		TiO2	anatase 100%	Algae	Chlorophyta	Scenedesmaceae	D. subspicatus	Desmodesmus subspicatus		EC50	3	72	3580	1	10
Ozkaleli, Merve; Erdem, Ayca	Biotoxicity of TiO2 nanoparticles on raphidocelis subcapitata microalgae exemplified by membrane deformation	Int J Environ Res Public Health	2018	nano		TiO2	anatase 100%	Algae	Chlorophyta	Scenedesmaceae	D. subspicatus	Desmodesmus subspicatus		EC50	3	72	9320	1	10
Ozkaleli, Merve; Erdem, Ayca	Biotoxicity of TiO2 nanoparticles on raphidocelis subcapitata microalgae exemplified by membrane deformation	Int J Environ Res Public Health	2018	nano		TiO2	anatase 100%	Algae	Chlorophyta	Scenedesmaceae	D. subspicatus	Desmodesmus subspicatus		EC50	3	72	12140	1	10
Aquatic Toxicology Group	Brenda Mines Sulphate and Molybdenum Toxicity Testing	Proj.Rep.No.2-11-825/826, Prepared for Noranda Mining and Exploration Inc., Brenda Mines Div., B.C.:222 p.	1998	dissolved	7733020	zinc	Sulfuric acid, Zinc salt (1:1)	Crustacean	Arthropoda	Daphniidae	D. magna	Daphnia magna	Water Flea	LC50	2	48	587.185	10	10
Aquatic Toxicology Group	Brenda Mines Sulphate and Molybdenum Toxicity Testing	Proj.Rep.No.2-11-825/826, Prepared for Noranda Mining and Exploration Inc., Brenda Mines Div., B.C.:222 p.	1998	dissolved	7733020	zinc	Sulfuric acid, Zinc salt (1:1)	Crustacean	Arthropoda	Daphniidae	D. magna	Daphnia magna	Water Flea	LC50	2	48	805.861	10	10
Aquatic Toxicology Group	Brenda Mines Sulphate and Molybdenum Toxicity Testing	Proj.Rep.No.2-11-825/826, Prepared for Noranda Mining and Exploration Inc., Brenda Mines Div., B.C.:222 p.	1998	dissolved	7733020	zinc	Sulfuric acid, Zinc salt (1:1)	Crustacean	Arthropoda	Daphniidae	D. magna	Daphnia magna	Water Flea	LC50	2	48	846.356	10	10
Aquatic Toxicology Group	Brenda Mines Sulphate and Molybdenum Toxicity Testing	Proj.Rep.No.2-11-825/826, Prepared for Noranda Mining and Exploration Inc., Brenda Mines Div., B.C.:222 p.	1998	dissolved	7733020	zinc	Sulfuric acid, Zinc salt (1:1)	Crustacean	Arthropoda	Daphniidae	D. magna	Daphnia magna	Water Flea	LC50	2	48	1052.88	10	10
Aquatic Toxicology Group	Brenda Mines Sulphate and Molybdenum Toxicity Testing	Proj.Rep.No.2-11-825/826, Prepared for Noranda Mining and Exploration Inc., Brenda Mines Div., B.C.:222 p.	1998	dissolved	7733020	zinc	Sulfuric acid, Zinc salt (1:1)	Crustacean	Arthropoda	Daphniidae	D. magna	Daphnia magna	Water Flea	LC50	2	48	489.996	10	10
Farris,J.L.	Cellulolytic Responses to Heavy-Metal Accumulation in Corbicula fluminea and Mudalia dilatata	Ph.D.Thesis, Virginia Polytechnic Institute and State University, Blacksburg, VA:185 p.	1986	dissolved	7733020	zinc	Sulfuric acid, Zinc salt (1:1)	Molluscs	Mollusca	Pleuroceridae	L. dilatata	Leptoxis dilatata	Seep Mudalia	LC50	4	96	838.257	10	10
Farris,J.L.	Cellulolytic Responses to Heavy-Metal Accumulation in Corbicula fluminea and Mudalia dilatata	Ph.D.Thesis, Virginia Polytechnic Institute and State University, Blacksburg, VA:185 p.	1986	dissolved	7733020	zinc	Sulfuric acid, Zinc salt (1:1)	Molluscs	Mollusca	Pleuroceridae	L. dilatata	Leptoxis dilatata	Seep Mudalia	LC50	4	96	984.041	10	10
Tomilina, I.I.; Gremyachikh, V.A.; Myl’nikov, A.P. et al.	Changes in biological characteristics of freshwater heterotrophic flagellates and cladocerans under the effect of metal oxide nano- and microparticles	Inland Water Biology	2011	nano		ZnO	NA	Crustacean	Arthropoda	Daphniidae	C. affinis	Ceriodaphnia affinis	Water Flea	LC50	2	48	90	10	10
Tomilina, I.I.; Gremyachikh, V.A.; Myl’nikov, A.P. et al.	Changes in biological characteristics of freshwater heterotrophic flagellates and cladocerans under the effect of metal oxide nano- and microparticles	Inland Water Biology	2011	nano		ZnO	NA	Crustacean	Arthropoda	Daphniidae	C. affinis	Ceriodaphnia affinis	Water Flea	LC50	7	168	170	1	10
Tomilina, I.I.; Gremyachikh, V.A.; Myl’nikov, A.P. et al.	Changes in biological characteristics of freshwater heterotrophic flagellates and cladocerans under the effect of metal oxide nano- and microparticles	Inland Water Biology	2011	nano		ZnO	NA	Crustacean	Arthropoda	Daphniidae	C. affinis	Ceriodaphnia affinis	Water Flea	EC50	7	168	54	1	10
Tomilina, I.I.; Gremyachikh, V.A.; Myl’nikov, A.P. et al.	Changes in biological characteristics of freshwater heterotrophic flagellates and cladocerans under the effect of metal oxide nano- and microparticles	Inland Water Biology	2011	nano		TiO2	NA	Crustacean	Arthropoda	Daphniidae	C. affinis	Ceriodaphnia affinis	Water Flea	LC50	2	48	120500	10	10
Tomilina, I.I.; Gremyachikh, V.A.; Myl’nikov, A.P. et al.	Changes in biological characteristics of freshwater heterotrophic flagellates and cladocerans under the effect of metal oxide nano- and microparticles	Inland Water Biology	2011	nano		TiO2	NA	Crustacean	Arthropoda	Daphniidae	C. affinis	Ceriodaphnia affinis	Water Flea	LC50	7	168	210900	1	10
Tomilina, I.I.; Gremyachikh, V.A.; Myl’nikov, A.P. et al.	Changes in biological characteristics of freshwater heterotrophic flagellates and cladocerans under the effect of metal oxide nano- and microparticles	Inland Water Biology	2011	nano		TiO2	NA	Crustacean	Arthropoda	Daphniidae	C. affinis	Ceriodaphnia affinis	Water Flea	EC50	7	168	300	1	10
Flickinger,A.L.	Chronic Toxicity of Mixtures of Copper, Cadmium and Zinc to Daphnia pulex	Ph.D.Thesis, Miami University, Oxford, OH:135 p.	1984	dissolved	7733020	zinc	Sulfuric acid, Zinc salt (1:1)	Crustacean	Arthropoda	Daphniidae	D. pulex	Daphnia pulex	Water Flea	LC50	3	72	94.2735	10	10
Flickinger,A.L.	Chronic Toxicity of Mixtures of Copper, Cadmium and Zinc to Daphnia pulex	Ph.D.Thesis, Miami University, Oxford, OH:135 p.	1984	dissolved	7733020	zinc	Sulfuric acid, Zinc salt (1:1)	Crustacean	Arthropoda	Daphniidae	D. pulex	Daphnia pulex	Water Flea	LC50	3	72	247.914	10	10
Naddy,R.B., J.W. Gorsuch, A.B. Rehner, G.R. McNerney, R.A. Bell, and J.R. Kramer	Chronic Toxicity of Silver Nitrate to Ceriodaphnia dubia and Daphnia magna, and Potential Mitigating Factors	Aquat. Toxicol.84(1): 1-10	2007	dissolved	7761888	Ag	Nitric acid, silver (1+) salt	Crustacean	Arthropoda	Daphniidae	C. dubia	Ceriodaphnia dubia	Water Flea	LC50	7	168	12.92	1	10
Naddy,R.B., J.W. Gorsuch, A.B. Rehner, G.R. McNerney, R.A. Bell, and J.R. Kramer	Chronic Toxicity of Silver Nitrate to Ceriodaphnia dubia and Daphnia magna, and Potential Mitigating Factors	Aquat. Toxicol.84(1): 1-10	2007	dissolved	7761888	Ag	Nitric acid, silver (1+) salt	Crustacean	Arthropoda	Daphniidae	C. dubia	Ceriodaphnia dubia	Water Flea	LC50	7	168	14.15	1	10
Naddy,R.B., J.W. Gorsuch, A.B. Rehner, G.R. McNerney, R.A. Bell, and J.R. Kramer	Chronic Toxicity of Silver Nitrate to Ceriodaphnia dubia and Daphnia magna, and Potential Mitigating Factors	Aquat. Toxicol.84(1): 1-10	2007	dissolved	7761888	Ag	Nitric acid, silver (1+) salt	Crustacean	Arthropoda	Daphniidae	C. dubia	Ceriodaphnia dubia	Water Flea	LC50	7	168	13.1	1	10
Iswarya, V.; Bhuvaneshwari, M.; Alex, Sruthi Ann; Iyer, Siddharth; Chaudhuri, Gouri; Chandrasekaran, Prathna Thanjavur; Bhalerao, Gopalkrishna M.; Chakravarty, Sujoy; Raichur, Ashok M.; Chandrasekaran, N.; Mukherjee, Amitava	Combined toxicity of two crystalline phases (anatase and rutile) of Titania nanoparticles towards freshwater microalgae: Chlorella sp	Aquat Toxicol	2015	nano		TiO2	anatase	Algae	Chlorophyta	Chlorellaceae	Chlorella sp.	Chlorella sp.	Green Algae	EC10	3	72	53	1	1
Iswarya, V.; Bhuvaneshwari, M.; Alex, Sruthi Ann; Iyer, Siddharth; Chaudhuri, Gouri; Chandrasekaran, Prathna Thanjavur; Bhalerao, Gopalkrishna M.; Chakravarty, Sujoy; Raichur, Ashok M.; Chandrasekaran, N.; Mukherjee, Amitava	Combined toxicity of two crystalline phases (anatase and rutile) of Titania nanoparticles towards freshwater microalgae: Chlorella sp	Aquat Toxicol	2015	nano		TiO2	rutile	Algae	Chlorophyta	Chlorellaceae	Chlorella sp.	Chlorella sp.	Green Algae	EC10	3	72	67	1	1
Pantani,C., G. Pannunzio, M. De Cristofaro, A.A. Novelli, and M. Salvatori	Comparative Acute Toxicity of Some Pesticides, Metals, and Surfactants to Gammarus italicus Goedm. and Echinogammarus tibaldii Pink. and Stock (Crustacea: Amphipoda)	Bull. Environ. Contam. Toxicol.59(6): 963-967	1997	dissolved	7646857	zinc	Zinc chloride (ZnCl2)	Crustacean	Arthropoda	Gammaridae	G. italicus	Gammarus italicus	Scud	LC50	4	96	4221.16	10	10
Rodgers,J.H.J., E. Deaver, B.C. Suedel, and P.L. Rogers	Comparative Aqueous Toxicity of Silver Compounds: Laboratory Studies with Freshwater Species	Bull. Environ. Contam. Toxicol.58:851-858	1997	dissolved	7761888	Ag	Nitric acid, silver (1+) salt	Crustacean	Arthropoda	Daphniidae	C. dubia	Ceriodaphnia dubia	Water Flea	LC50	10	240	0.584214	1	10
Rodgers,J.H.J., E. Deaver, B.C. Suedel, and P.L. Rogers	Comparative Aqueous Toxicity of Silver Compounds: Laboratory Studies with Freshwater Species	Bull. Environ. Contam. Toxicol.58:851-858	1997	dissolved	7761888	Ag	Nitric acid, silver (1+) salt	Crustacean	Arthropoda	Daphniidae	C. dubia	Ceriodaphnia dubia	Water Flea	LC50	4	96	0.584214	10	10
Rodgers,J.H.J., E. Deaver, B.C. Suedel, and P.L. Rogers	Comparative Aqueous Toxicity of Silver Compounds: Laboratory Studies with Freshwater Species	Bull. Environ. Contam. Toxicol.58:851-858	1997	dissolved	7761888	Ag	Nitric acid, silver (1+) salt	Crustacean	Arthropoda	Daphniidae	D. magna	Daphnia magna	Water Flea	LC50	10	240	0.673116	10	10
Rodgers,J.H.J., E. Deaver, B.C. Suedel, and P.L. Rogers	Comparative Aqueous Toxicity of Silver Compounds: Laboratory Studies with Freshwater Species	Bull. Environ. Contam. Toxicol.58:851-858	1997	dissolved	7761888	Ag	Nitric acid, silver (1+) salt	Crustacean	Arthropoda	Daphniidae	D. magna	Daphnia magna	Water Flea	LC50	4	96	0.673116	10	10
Rodgers,J.H.J., E. Deaver, B.C. Suedel, and P.L. Rogers	Comparative Aqueous Toxicity of Silver Compounds: Laboratory Studies with Freshwater Species	Bull. Environ. Contam. Toxicol.58:851-858	1997	dissolved	7761888	Ag	Nitric acid, silver (1+) salt	Crustacean	Arthropoda	Hyalellidae	H. azteca	Hyalella azteca	Scud	LC50	10	240	3.68309	10	10
Rodgers,J.H.J., E. Deaver, B.C. Suedel, and P.L. Rogers	Comparative Aqueous Toxicity of Silver Compounds: Laboratory Studies with Freshwater Species	Bull. Environ. Contam. Toxicol.58:851-858	1997	dissolved	7761888	Ag	Nitric acid, silver (1+) salt	Crustacean	Arthropoda	Hyalellidae	H. azteca	Hyalella azteca	Scud	LC50	4	96	4.3181	10	10
Rodgers,J.H.J., E. Deaver, B.C. Suedel, and P.L. Rogers	Comparative Aqueous Toxicity of Silver Compounds: Laboratory Studies with Freshwater Species	Bull. Environ. Contam. Toxicol.58:851-858	1997	dissolved	7761888	Ag	Nitric acid, silver (1+) salt	Fish	Chordata	Cyprinidae	P. promelas	Pimephales promelas	Fathead Minnow	LC50	10	240	6.73116	10	10
Rodgers,J.H.J., E. Deaver, B.C. Suedel, and P.L. Rogers	Comparative Aqueous Toxicity of Silver Compounds: Laboratory Studies with Freshwater Species	Bull. Environ. Contam. Toxicol.58:851-858	1997	dissolved	7761888	Ag	Nitric acid, silver (1+) salt	Fish	Chordata	Cyprinidae	P. promelas	Pimephales promelas	Fathead Minnow	LC50	4	96	7.36617	10	10
Rodgers,J.H.J., E. Deaver, B.C. Suedel, and P.L. Rogers	Comparative Aqueous Toxicity of Silver Compounds: Laboratory Studies with Freshwater Species	Bull. Environ. Contam. Toxicol.58:851-858	1997	dissolved	7761888	Ag	Nitric acid, silver (1+) salt	Insect	Arthropoda	Chironomidae	C. tentans	Chironomus tentans	Midge	LC50	10	240	164.469	1	10
Rodgers,J.H.J., E. Deaver, B.C. Suedel, and P.L. Rogers	Comparative Aqueous Toxicity of Silver Compounds: Laboratory Studies with Freshwater Species	Bull. Environ. Contam. Toxicol.58:851-858	1997	dissolved	7761888	Ag	Nitric acid, silver (1+) salt	Insect	Arthropoda	Chironomidae	C. tentans	Chironomus tentans	Midge	LC50	4	96	429.27	10	10
Ma, H.; Kabengi, N. J.; Bertsch, P. M.; Unrine, J. M.; Glenn, T. C.; Williams, P. L.	Comparative phototoxicity of nanoparticulate and bulk ZnO to a free-living nematode Caenorhabditis elegans: The importance of illumination mode and primary particle size	Environ Pollut	2011	nano		ZnO	NA	Worms	Nematoda	Rhabditidae	C. elegans	Caenorhabditis elegans		LC50	1	24	17000	10	10
Mohammed,A.	Comparative Sensitivities of the Tropical Cladoceran, Ceriodaphnia rigaudii and the Temperate Species Daphnia magna to Seven Toxicants	Toxicol. Environ. Chem.89(2): 347-352	2007	dissolved	7646857	zinc	Zinc chloride (ZnCl2)	Crustacean	Arthropoda	Daphniidae	D. magna	Daphnia magna	Water Flea	LC50	2	48	863.419	10	10
Nguyen,L.T.H., and C.R. Janssen	Comparative Sensitivity of Embryo-Larval Toxicity Assays with African Catfish (Clarias gariepinus) and Zebra Fish (Danio rerio)	Environ. Toxicol.16(6): 566-571	2001	dissolved	7733020	zinc	Sulfuric acid, Zinc salt (1:1)	Fish	Chordata	Clariidae	C. gariepinus	Clarias gariepinus	Zambezi Barbel	LC50	5	120	7572.66	10	10
Nguyen,L.T.H., and C.R. Janssen	Comparative Sensitivity of Embryo-Larval Toxicity Assays with African Catfish (Clarias gariepinus) and Zebra Fish (Danio rerio)	Environ. Toxicol.16(6): 566-571	2001	dissolved	7733020	zinc	Sulfuric acid, Zinc salt (1:1)	Fish	Chordata	Cyprinidae	D. rerio	Danio rerio	Zebra Danio	LC50	12	288	850.406	10	10
Vincent,M., B. Penicaut, and J. Debord	Comparative Studies on the Toxicity of Metal Chlorides and of a Synthetic Organic Molluscicide, N-Trityl-Morpholine, upon Two Aquatic Amphipod Crustaceans, Gammarus pulex and Echinogammarus berilloni	Ann. Rech. Vet.17(4): 441-446	1986	dissolved	7646857	zinc	Zinc chloride (ZnCl2)	Crustacean	Arthropoda	Gammaridae	E. berilloni	Echinogammarus berilloni	Scud	LC50	1	24	23504.2	10	10
Vincent,M., B. Penicaut, and J. Debord	Comparative Studies on the Toxicity of Metal Chlorides and of a Synthetic Organic Molluscicide, N-Trityl-Morpholine, upon Two Aquatic Amphipod Crustaceans, Gammarus pulex and Echinogammarus berilloni	Ann. Rech. Vet.17(4): 441-446	1986	dissolved	7646857	zinc	Zinc chloride (ZnCl2)	Crustacean	Arthropoda	Gammaridae	E. berilloni	Echinogammarus berilloni	Scud	LC50	2	48	7674.83	10	10
Vincent,M., B. Penicaut, and J. Debord	Comparative Studies on the Toxicity of Metal Chlorides and of a Synthetic Organic Molluscicide, N-Trityl-Morpholine, upon Two Aquatic Amphipod Crustaceans, Gammarus pulex and Echinogammarus berilloni	Ann. Rech. Vet.17(4): 441-446	1986	dissolved	7646857	zinc	Zinc chloride (ZnCl2)	Crustacean	Arthropoda	Gammaridae	E. berilloni	Echinogammarus berilloni	Scud	LC50	4	96	2590.26	10	10
Vincent,M., B. Penicaut, and J. Debord	Comparative Studies on the Toxicity of Metal Chlorides and of a Synthetic Organic Molluscicide, N-Trityl-Morpholine, upon Two Aquatic Amphipod Crustaceans, Gammarus pulex and Echinogammarus berilloni	Ann. Rech. Vet.17(4): 441-446	1986	dissolved	7646857	zinc	Zinc chloride (ZnCl2)	Crustacean	Arthropoda	Gammaridae	G. pulex	Gammarus pulex	Scud	LC50	2	48	1151.23	10	10
Vincent,M., B. Penicaut, and J. Debord	Comparative Studies on the Toxicity of Metal Chlorides and of a Synthetic Organic Molluscicide, N-Trityl-Morpholine, upon Two Aquatic Amphipod Crustaceans, Gammarus pulex and Echinogammarus berilloni	Ann. Rech. Vet.17(4): 441-446	1986	dissolved	7646857	zinc	Zinc chloride (ZnCl2)	Crustacean	Arthropoda	Gammaridae	G. pulex	Gammarus pulex	Scud	LC50	3	72	383.742	10	10
Saxena,O.P., and A. Parashari	Comparative Study of the Toxicity of Six Heavy Metals to Channa punctatus	J. Environ. Biol.4(2): 91-94	1983	dissolved	7733020	zinc	Sulfuric acid, Zinc salt (1:1)	Fish	Chordata	Channidae	C. punctata	Channa punctata	Snake-Head Catfish	LC50	1	24	20166.8	10	10
Saxena,O.P., and A. Parashari	Comparative Study of the Toxicity of Six Heavy Metals to Channa punctatus	J. Environ. Biol.4(2): 91-94	1983	dissolved	7733020	zinc	Sulfuric acid, Zinc salt (1:1)	Fish	Chordata	Channidae	C. punctata	Channa punctata	Snake-Head Catfish	LC50	2	48	16238.7	10	10
Saxena,O.P., and A. Parashari	Comparative Study of the Toxicity of Six Heavy Metals to Channa punctatus	J. Environ. Biol.4(2): 91-94	1983	dissolved	7733020	zinc	Sulfuric acid, Zinc salt (1:1)	Fish	Chordata	Channidae	C. punctata	Channa punctata	Snake-Head Catfish	LC50	3	72	13039.6	10	10
Saxena,O.P., and A. Parashari	Comparative Study of the Toxicity of Six Heavy Metals to Channa punctatus	J. Environ. Biol.4(2): 91-94	1983	dissolved	7733020	zinc	Sulfuric acid, Zinc salt (1:1)	Fish	Chordata	Channidae	C. punctata	Channa punctata	Snake-Head Catfish	LC50	4	96	9880.9	10	10
Volker, C.; Boedicker, C.; Daubenthaler, J.; Oetken, M; Oehlmann, J	Comparative toxicity assessment of nanosilver on three Daphnia species in acute, chronic and multigeneration experiments.	PloS One	2013	nano		Ag		Crustacean	Arthropoda	Daphniidae	D. galeata	Daphnia galeata		EC10	2	48	11	10	1
Volker, C.; Boedicker, C.; Daubenthaler, J.; Oetken, M; Oehlmann, J	Comparative toxicity assessment of nanosilver on three Daphnia species in acute, chronic and multigeneration experiments.	PloS One	2013	nano		Ag		Crustacean	Arthropoda	Daphniidae	D. galeata	Daphnia galeata		EC10	21	504	3.45	1	1
Volker, C.; Boedicker, C.; Daubenthaler, J.; Oetken, M; Oehlmann, J	Comparative toxicity assessment of nanosilver on three Daphnia species in acute, chronic and multigeneration experiments.	PloS One	2013	nano		Ag		Crustacean	Arthropoda	Daphniidae	D. magna	Daphnia magna		EC10	21	504	0.92	1	1
Volker, C.; Boedicker, C.; Daubenthaler, J.; Oetken, M; Oehlmann, J	Comparative toxicity assessment of nanosilver on three Daphnia species in acute, chronic and multigeneration experiments.	PloS One	2013	nano		Ag		Crustacean	Arthropoda	Daphniidae	D. magna	Daphnia magna		EC10	2	48	60.3	10	1
Volker, C.; Boedicker, C.; Daubenthaler, J.; Oetken, M; Oehlmann, J	Comparative toxicity assessment of nanosilver on three Daphnia species in acute, chronic and multigeneration experiments.	PloS One	2013	nano		Ag		Crustacean	Arthropoda	Daphniidae	D. pulex	Daphnia pulex		EC10	2	48	4.37	10	1
Volker, C.; Boedicker, C.; Daubenthaler, J.; Oetken, M; Oehlmann, J	Comparative toxicity assessment of nanosilver on three Daphnia species in acute, chronic and multigeneration experiments.	PloS One	2013	nano		Ag		Crustacean	Arthropoda	Daphniidae	D. pulex	Daphnia pulex		EC10	21	504	2.25	1	1
Shaw JR; Dempsey TD; Chen CY; Hamilton JW; Folt CL	Comparative toxicity of cadmium, zinc, and mixtures of cadmium and zinc to daphnids	Environ Toxicol Chem	2006	dissolved		ZnCl2	NA	Crustacean	Arthropoda	Daphniidae	C. dubia	Ceriodaphnia dubia	Water Flea	LC50	2	48	3990	10	10
Shaw, Joseph R.; Dempsey, Thomas D.; Chen, Celia Y.; Hamilton, Joshua W.; Folt, Carol L.	Comparative toxicity of cadmium, zinc, and mixtures of cadmium and zinc to daphnids	Environ Toxicol Chem	2006	dissolved		ZnCl2	NA	Crustacean	Arthropoda	Daphniidae	D. magna	Daphnia magna		LC50	2	48	12540	10	10
Shaw, Joseph R.; Dempsey, Thomas D.; Chen, Celia Y.; Hamilton, Joshua W.; Folt, Carol L.	Comparative toxicity of cadmium, zinc, and mixtures of cadmium and zinc to daphnids	Environ Toxicol Chem	2006	dissolved		ZnCl2	NA	Crustacean	Arthropoda	Daphniidae	D. ambigua	Daphnia ambigua		LC50	2	48	4660	10	10
Shaw, Joseph R.; Dempsey, Thomas D.; Chen, Celia Y.; Hamilton, Joshua W.; Folt, Carol L.	Comparative toxicity of cadmium, zinc, and mixtures of cadmium and zinc to daphnids	Environ Toxicol Chem	2006	dissolved		ZnCl2	NA	Crustacean	Arthropoda	Daphniidae	D. pulex	Daphnia pulex		LC50	2	48	4180	10	10
Khangarot,B.S., S. Mathur, and V.S. Durve	Comparative Toxicity of Heavy Metals and Interaction of Metals on a Freshwater Pulmonate Snail Lymnaea acuminata (Lamarck)	Acta Hydrochim. Hydrobiol.10(4): 367-375	1982	dissolved	7733020	zinc	Sulfuric acid, Zinc salt (1:1)	Molluscs	Mollusca	Lymnaeidae	L. acuminata	Lymnaea acuminata	Pond Snail	LC50	1	24	6531.93	10	10
Khangarot,B.S., S. Mathur, and V.S. Durve	Comparative Toxicity of Heavy Metals and Interaction of Metals on a Freshwater Pulmonate Snail Lymnaea acuminata (Lamarck)	Acta Hydrochim. Hydrobiol.10(4): 367-375	1982	dissolved	7733020	zinc	Sulfuric acid, Zinc salt (1:1)	Molluscs	Mollusca	Lymnaeidae	L. acuminata	Lymnaea acuminata	Pond Snail	LC50	2	48	4754.17	10	10
Khangarot,B.S., S. Mathur, and V.S. Durve	Comparative Toxicity of Heavy Metals and Interaction of Metals on a Freshwater Pulmonate Snail Lymnaea acuminata (Lamarck)	Acta Hydrochim. Hydrobiol.10(4): 367-375	1982	dissolved	7733020	zinc	Sulfuric acid, Zinc salt (1:1)	Molluscs	Mollusca	Lymnaeidae	L. acuminata	Lymnaea acuminata	Pond Snail	LC50	3	72	4515.25	10	10
Khangarot,B.S., S. Mathur, and V.S. Durve	Comparative Toxicity of Heavy Metals and Interaction of Metals on a Freshwater Pulmonate Snail Lymnaea acuminata (Lamarck)	Acta Hydrochim. Hydrobiol.10(4): 367-375	1982	dissolved	7733020	zinc	Sulfuric acid, Zinc salt (1:1)	Molluscs	Mollusca	Lymnaeidae	L. acuminata	Lymnaea acuminata	Pond Snail	LC50	4	96	4247.98	10	10
Buhl,K.J., and S.J. Hamilton	Comparative Toxicity of Inorganic Contaminants Released by Placer Mining to Early Life Stages of Salmonids	Ecotoxicol. Environ. Saf.20(3): 325-342	1990	dissolved	7646857	zinc	Zinc chloride (ZnCl2)	Fish	Chordata	Salmonidae	T. arcticus	Thymallus arcticus	Arctic Grayling	LC50	1	24	97.3745	10	10
Buhl,K.J., and S.J. Hamilton	Comparative Toxicity of Inorganic Contaminants Released by Placer Mining to Early Life Stages of Salmonids	Ecotoxicol. Environ. Saf.20(3): 325-342	1990	dissolved	7646857	zinc	Zinc chloride (ZnCl2)	Fish	Chordata	Salmonidae	T. arcticus	Thymallus arcticus	Arctic Grayling	LC50	1	24	198.586	10	10
Buhl,K.J., and S.J. Hamilton	Comparative Toxicity of Inorganic Contaminants Released by Placer Mining to Early Life Stages of Salmonids	Ecotoxicol. Environ. Saf.20(3): 325-342	1990	dissolved	7646857	zinc	Zinc chloride (ZnCl2)	Fish	Chordata	Salmonidae	T. arcticus	Thymallus arcticus	Arctic Grayling	LC50	1	24	2254.48	10	10
Buhl,K.J., and S.J. Hamilton	Comparative Toxicity of Inorganic Contaminants Released by Placer Mining to Early Life Stages of Salmonids	Ecotoxicol. Environ. Saf.20(3): 325-342	1990	dissolved	7646857	zinc	Zinc chloride (ZnCl2)	Fish	Chordata	Salmonidae	T. arcticus	Thymallus arcticus	Arctic Grayling	LC50	1	24	2465.54	10	10
Buhl,K.J., and S.J. Hamilton	Comparative Toxicity of Inorganic Contaminants Released by Placer Mining to Early Life Stages of Salmonids	Ecotoxicol. Environ. Saf.20(3): 325-342	1990	dissolved	7646857	zinc	Zinc chloride (ZnCl2)	Fish	Chordata	Salmonidae	T. arcticus	Thymallus arcticus	Arctic Grayling	LC50	4	96	68.1142	10	10
Buhl,K.J., and S.J. Hamilton	Comparative Toxicity of Inorganic Contaminants Released by Placer Mining to Early Life Stages of Salmonids	Ecotoxicol. Environ. Saf.20(3): 325-342	1990	dissolved	7646857	zinc	Zinc chloride (ZnCl2)	Fish	Chordata	Salmonidae	O. kisutch	Oncorhynchus kisutch	Silver Salmon	LC50	4	96	393.335	10	10
Buhl,K.J., and S.J. Hamilton	Comparative Toxicity of Inorganic Contaminants Released by Placer Mining to Early Life Stages of Salmonids	Ecotoxicol. Environ. Saf.20(3): 325-342	1990	dissolved	7646857	zinc	Zinc chloride (ZnCl2)	Fish	Chordata	Salmonidae	O. mykiss	Oncorhynchus mykiss	Rainbow Trout	LC50	1	24	1496.59	10	10
Yu, Lin Peng; Fang, Tao; Xiong, Dao Wen; Zhu, Wen Tao; Sima, Xiao Feng	Comparative toxicity of nano-ZnO and bulk ZnO suspensions to zebrafish and the effects of sedimentation, OH production and particle dissolution in distilled water	J. Environ. Monit.	2011	nano		ZnO	NA	Fish	Chordata	Cyprinidae	D. rerio	Danio rerio		LC 50	4	96	3969	10	10
Yu, Lin Peng; Fang, Tao; Xiong, Dao Wen; Zhu, Wen Tao; Sima, Xiao Feng	Comparative toxicity of nano-ZnO and bulk ZnO suspensions to zebrafish and the effects of sedimentation, OH production and particle dissolution in distilled water	J. Environ. Monit.	2011	dissolved		ZnSO4-7H2O	NA	Fish	Chordata	Cyprinidae	D. rerio	Danio rerio		LC 50	4	96	7480	10	10
Yu,L.P., T. Fang, D.W. Xiong, W.T. Zhu, and X.F. Sima	Comparative Toxicity of Nano-ZnO and Bulk ZnO Suspensions to Zebrafish and the Effects of Sedimentation, OH Production and Particle Dissolution in Distilled Water	J. Environ. Monit.13(7): 1975-1982	2011	dissolved	7733020	zinc	Sulfuric acid, Zinc salt (1:1)	Fish	Chordata	Cyprinidae	D. rerio	Danio rerio	Zebra Danio	LC50	4	96	3029.06	10	10
Franklin, Natasha M.; Rogers, Nicola J.; Apte, Simon C.; Batley, Graeme E.; Gadd, Gerald E.; Casey, Philip S.	Comparative toxicity of nanoparticulate ZnO, bulk ZnO, and ZnCl2 to a freshwater microalga (Pseudokirchneriella subcapitata): The importance of particle solubility	Environ. Sci. Technol.	2007	nano		ZnO	NA	Algae	Chlorophyta	Selenastraceae	P. subcapitata	Pseudokirchneriella subcapitata		IC50	3	72	60.991	1	10
Franklin, Natasha M.; Rogers, Nicola J.; Apte, Simon C.; Batley, Graeme E.; Gadd, Gerald E.; Casey, Philip S.	Comparative toxicity of nanoparticulate ZnO, bulk ZnO, and ZnCl2 to a freshwater microalga (Pseudokirchneriella subcapitata): The importance of particle solubility	Environ. Sci. Technol.	2007	dissolved		ZnCl2	NA	Algae	Chlorophyta	Selenastraceae	P. subcapitata	Pseudokirchneriella subcapitata		IC50	3	72	127.156	1	10
Vedamanikam,V.J., and N.A.M. Shazilli	Comparative Toxicity of Nine Metals to Two Malaysian Aquatic Dipterian Larvae with Reference to Temperature Variation	Bull. Environ. Contam. Toxicol.80(6): 516-520	2008	dissolved	7646857	zinc	Zinc chloride (ZnCl2)	Insect	Arthropoda	Chironomidae	C. plumosus	Chironomus plumosus	Midge	LC50	4	96	1343.1	10	10
Vedamanikam,V.J., and N.A.M. Shazilli	Comparative Toxicity of Nine Metals to Two Malaysian Aquatic Dipterian Larvae with Reference to Temperature Variation	Bull. Environ. Contam. Toxicol.80(6): 516-520	2008	dissolved	7646857	zinc	Zinc chloride (ZnCl2)	Insect	Arthropoda	Chironomidae	C. plumosus	Chironomus plumosus	Midge	LC50	4	96	1726.84	10	10
Vedamanikam,V.J., and N.A.M. Shazilli	Comparative Toxicity of Nine Metals to Two Malaysian Aquatic Dipterian Larvae with Reference to Temperature Variation	Bull. Environ. Contam. Toxicol.80(6): 516-520	2008	dissolved	7646857	zinc	Zinc chloride (ZnCl2)	Insect	Arthropoda	Chironomidae	C. plumosus	Chironomus plumosus	Midge	LC50	4	96	2158.55	10	10
Vedamanikam,V.J., and N.A.M. Shazilli	Comparative Toxicity of Nine Metals to Two Malaysian Aquatic Dipterian Larvae with Reference to Temperature Variation	Bull. Environ. Contam. Toxicol.80(6): 516-520	2008	dissolved	7646857	zinc	Zinc chloride (ZnCl2)	Insect	Arthropoda	Chironomidae	C. plumosus	Chironomus plumosus	Midge	LC50	4	96	4604.9	10	10
Vedamanikam,V.J., and N.A.M. Shazilli	Comparative Toxicity of Nine Metals to Two Malaysian Aquatic Dipterian Larvae with Reference to Temperature Variation	Bull. Environ. Contam. Toxicol.80(6): 516-520	2008	dissolved	7646857	zinc	Zinc chloride (ZnCl2)	Insect	Arthropoda	Ceratopogonidae	C. furens	Culicoides furens	Little Gray Punkie	LC50	4	96	1199.19	10	10
Vedamanikam,V.J., and N.A.M. Shazilli	Comparative Toxicity of Nine Metals to Two Malaysian Aquatic Dipterian Larvae with Reference to Temperature Variation	Bull. Environ. Contam. Toxicol.80(6): 516-520	2008	dissolved	7646857	zinc	Zinc chloride (ZnCl2)	Insect	Arthropoda	Ceratopogonidae	C. furens	Culicoides furens	Little Gray Punkie	LC50	4	96	1199.19	10	10
Vedamanikam,V.J., and N.A.M. Shazilli	Comparative Toxicity of Nine Metals to Two Malaysian Aquatic Dipterian Larvae with Reference to Temperature Variation	Bull. Environ. Contam. Toxicol.80(6): 516-520	2008	dissolved	7646857	zinc	Zinc chloride (ZnCl2)	Insect	Arthropoda	Ceratopogonidae	C. furens	Culicoides furens	Little Gray Punkie	LC50	4	96	1630.9	10	10
Vedamanikam,V.J., and N.A.M. Shazilli	Comparative Toxicity of Nine Metals to Two Malaysian Aquatic Dipterian Larvae with Reference to Temperature Variation	Bull. Environ. Contam. Toxicol.80(6): 516-520	2008	dissolved	7646857	zinc	Zinc chloride (ZnCl2)	Insect	Arthropoda	Ceratopogonidae	C. furens	Culicoides furens	Little Gray Punkie	LC50	4	96	1774.81	10	10
Vedamanikam,V.J., and N.A.M. Shazilli	Comparative Toxicity of Nine Metals to Two Malaysian Aquatic Dipterian Larvae with Reference to Temperature Variation	Bull. Environ. Contam. Toxicol.80(6): 516-520	2008	dissolved	7646857	zinc	Zinc chloride (ZnCl2)	Insect	Arthropoda	Ceratopogonidae	C. furens	Culicoides furens	Little Gray Punkie	LC50	4	96	1774.81	10	10
Vedamanikam,V.J., and N.A.M. Shazilli	Comparative Toxicity of Nine Metals to Two Malaysian Aquatic Dipterian Larvae with Reference to Temperature Variation	Bull. Environ. Contam. Toxicol.80(6): 516-520	2008	dissolved	7646857	zinc	Zinc chloride (ZnCl2)	Insect	Arthropoda	Ceratopogonidae	C. furens	Culicoides furens	Little Gray Punkie	LC50	4	96	2014.64	10	10
Vedamanikam,V.J., and N.A.M. Shazilli	Comparative Toxicity of Nine Metals to Two Malaysian Aquatic Dipterian Larvae with Reference to Temperature Variation	Bull. Environ. Contam. Toxicol.80(6): 516-520	2008	dissolved	7646857	zinc	Zinc chloride (ZnCl2)	Insect	Arthropoda	Ceratopogonidae	C. furens	Culicoides furens	Little Gray Punkie	LC50	4	96	2014.64	10	10
Vedamanikam,V.J., and N.A.M. Shazilli	Comparative Toxicity of Nine Metals to Two Malaysian Aquatic Dipterian Larvae with Reference to Temperature Variation	Bull. Environ. Contam. Toxicol.80(6): 516-520	2008	dissolved	7646857	zinc	Zinc chloride (ZnCl2)	Insect	Arthropoda	Ceratopogonidae	C. furens	Culicoides furens	Little Gray Punkie	LC50	4	96	2014.64	10	10
Vedamanikam,V.J., and N.A.M. Shazilli	Comparative Toxicity of Nine Metals to Two Malaysian Aquatic Dipterian Larvae with Reference to Temperature Variation	Bull. Environ. Contam. Toxicol.80(6): 516-520	2008	dissolved	7646857	zinc	Zinc chloride (ZnCl2)	Insect	Arthropoda	Ceratopogonidae	C. furens	Culicoides furens	Little Gray Punkie	LC50	4	96	2014.64	10	10
Vedamanikam,V.J., and N.A.M. Shazilli	Comparative Toxicity of Nine Metals to Two Malaysian Aquatic Dipterian Larvae with Reference to Temperature Variation	Bull. Environ. Contam. Toxicol.80(6): 516-520	2008	dissolved	7646857	zinc	Zinc chloride (ZnCl2)	Insect	Arthropoda	Ceratopogonidae	C. furens	Culicoides furens	Little Gray Punkie	LC50	4	96	2014.64	10	10
Vedamanikam,V.J., and N.A.M. Shazilli	Comparative Toxicity of Nine Metals to Two Malaysian Aquatic Dipterian Larvae with Reference to Temperature Variation	Bull. Environ. Contam. Toxicol.80(6): 516-520	2008	dissolved	7646857	zinc	Zinc chloride (ZnCl2)	Insect	Arthropoda	Ceratopogonidae	C. furens	Culicoides furens	Little Gray Punkie	LC50	4	96	2158.55	10	10
Vedamanikam,V.J., and N.A.M. Shazilli	Comparative Toxicity of Nine Metals to Two Malaysian Aquatic Dipterian Larvae with Reference to Temperature Variation	Bull. Environ. Contam. Toxicol.80(6): 516-520	2008	transformed-nano	7783906	Ag	Silver chloride	Insect	Arthropoda	Chironomidae	C. plumosus	Chironomus plumosus	Midge	LC50	4	96	2333.22	10	10
Vedamanikam,V.J., and N.A.M. Shazilli	Comparative Toxicity of Nine Metals to Two Malaysian Aquatic Dipterian Larvae with Reference to Temperature Variation	Bull. Environ. Contam. Toxicol.80(6): 516-520	2008	transformed-nano	7783906	Ag	Silver chloride	Insect	Arthropoda	Chironomidae	C. plumosus	Chironomus plumosus	Midge	LC50	4	96	2935.34	10	10
Vedamanikam,V.J., and N.A.M. Shazilli	Comparative Toxicity of Nine Metals to Two Malaysian Aquatic Dipterian Larvae with Reference to Temperature Variation	Bull. Environ. Contam. Toxicol.80(6): 516-520	2008	transformed-nano	7783906	Ag	Silver chloride	Insect	Arthropoda	Chironomidae	C. plumosus	Chironomus plumosus	Midge	LC50	4	96	3161.14	10	10
Vedamanikam,V.J., and N.A.M. Shazilli	Comparative Toxicity of Nine Metals to Two Malaysian Aquatic Dipterian Larvae with Reference to Temperature Variation	Bull. Environ. Contam. Toxicol.80(6): 516-520	2008	transformed-nano	7783906	Ag	Silver chloride	Insect	Arthropoda	Chironomidae	C. plumosus	Chironomus plumosus	Midge	LC50	4	96	3161.14	10	10
Vedamanikam,V.J., and N.A.M. Shazilli	Comparative Toxicity of Nine Metals to Two Malaysian Aquatic Dipterian Larvae with Reference to Temperature Variation	Bull. Environ. Contam. Toxicol.80(6): 516-520	2008	transformed-nano	7783906	Ag	Silver chloride	Insect	Arthropoda	Chironomidae	C. plumosus	Chironomus plumosus	Midge	LC50	4	96	3386.93	10	10
Vedamanikam,V.J., and N.A.M. Shazilli	Comparative Toxicity of Nine Metals to Two Malaysian Aquatic Dipterian Larvae with Reference to Temperature Variation	Bull. Environ. Contam. Toxicol.80(6): 516-520	2008	transformed-nano	7783906	Ag	Silver chloride	Insect	Arthropoda	Chironomidae	C. plumosus	Chironomus plumosus	Midge	LC50	4	96	3612.73	10	10
Vedamanikam,V.J., and N.A.M. Shazilli	Comparative Toxicity of Nine Metals to Two Malaysian Aquatic Dipterian Larvae with Reference to Temperature Variation	Bull. Environ. Contam. Toxicol.80(6): 516-520	2008	transformed-nano	7783906	Ag	Silver chloride	Insect	Arthropoda	Chironomidae	C. plumosus	Chironomus plumosus	Midge	LC50	4	96	5870.68	10	10
Vedamanikam,V.J., and N.A.M. Shazilli	Comparative Toxicity of Nine Metals to Two Malaysian Aquatic Dipterian Larvae with Reference to Temperature Variation	Bull. Environ. Contam. Toxicol.80(6): 516-520	2008	transformed-nano	7783906	Ag	Silver chloride	Insect	Arthropoda	Chironomidae	C. plumosus	Chironomus plumosus	Midge	LC50	4	96	5870.68	10	10
Vedamanikam,V.J., and N.A.M. Shazilli	Comparative Toxicity of Nine Metals to Two Malaysian Aquatic Dipterian Larvae with Reference to Temperature Variation	Bull. Environ. Contam. Toxicol.80(6): 516-520	2008	transformed-nano	7783906	Ag	Silver chloride	Insect	Arthropoda	Chironomidae	C. plumosus	Chironomus plumosus	Midge	LC50	4	96	5870.68	10	10
Vedamanikam,V.J., and N.A.M. Shazilli	Comparative Toxicity of Nine Metals to Two Malaysian Aquatic Dipterian Larvae with Reference to Temperature Variation	Bull. Environ. Contam. Toxicol.80(6): 516-520	2008	transformed-nano	7783906	Ag	Silver chloride	Insect	Arthropoda	Chironomidae	C. plumosus	Chironomus plumosus	Midge	LC50	4	96	7375.98	10	10
Vedamanikam,V.J., and N.A.M. Shazilli	Comparative Toxicity of Nine Metals to Two Malaysian Aquatic Dipterian Larvae with Reference to Temperature Variation	Bull. Environ. Contam. Toxicol.80(6): 516-520	2008	transformed-nano	7783906	Ag	Silver chloride	Insect	Arthropoda	Chironomidae	C. plumosus	Chironomus plumosus	Midge	LC50	4	96	7375.98	10	10
Vedamanikam,V.J., and N.A.M. Shazilli	Comparative Toxicity of Nine Metals to Two Malaysian Aquatic Dipterian Larvae with Reference to Temperature Variation	Bull. Environ. Contam. Toxicol.80(6): 516-520	2008	transformed-nano	7783906	Ag	Silver chloride	Insect	Arthropoda	Ceratopogonidae	C. furens	Culicoides furens	Little Gray Punkie	LC50	4	96	19267.9	10	10
Vedamanikam,V.J., and N.A.M. Shazilli	Comparative Toxicity of Nine Metals to Two Malaysian Aquatic Dipterian Larvae with Reference to Temperature Variation	Bull. Environ. Contam. Toxicol.80(6): 516-520	2008	transformed-nano	7783906	Ag	Silver chloride	Insect	Arthropoda	Ceratopogonidae	C. furens	Culicoides furens	Little Gray Punkie	LC50	4	96	25590.1	10	10
Vedamanikam,V.J., and N.A.M. Shazilli	Comparative Toxicity of Nine Metals to Two Malaysian Aquatic Dipterian Larvae with Reference to Temperature Variation	Bull. Environ. Contam. Toxicol.80(6): 516-520	2008	transformed-nano	7783906	Ag	Silver chloride	Insect	Arthropoda	Ceratopogonidae	C. furens	Culicoides furens	Little Gray Punkie	LC50	4	96	25665.4	10	10
Vedamanikam,V.J., and N.A.M. Shazilli	Comparative Toxicity of Nine Metals to Two Malaysian Aquatic Dipterian Larvae with Reference to Temperature Variation	Bull. Environ. Contam. Toxicol.80(6): 516-520	2008	transformed-nano	7783906	Ag	Silver chloride	Insect	Arthropoda	Ceratopogonidae	C. furens	Culicoides furens	Little Gray Punkie	LC50	4	96	25665.4	10	10
Vedamanikam,V.J., and N.A.M. Shazilli	Comparative Toxicity of Nine Metals to Two Malaysian Aquatic Dipterian Larvae with Reference to Temperature Variation	Bull. Environ. Contam. Toxicol.80(6): 516-520	2008	transformed-nano	7783906	Ag	Silver chloride	Insect	Arthropoda	Ceratopogonidae	C. furens	Culicoides furens	Little Gray Punkie	LC50	4	96	27923.4	10	10
Vedamanikam,V.J., and N.A.M. Shazilli	Comparative Toxicity of Nine Metals to Two Malaysian Aquatic Dipterian Larvae with Reference to Temperature Variation	Bull. Environ. Contam. Toxicol.80(6): 516-520	2008	transformed-nano	7783906	Ag	Silver chloride	Insect	Arthropoda	Ceratopogonidae	C. furens	Culicoides furens	Little Gray Punkie	LC50	4	96	301.061	10	10
Vedamanikam,V.J., and N.A.M. Shazilli	Comparative Toxicity of Nine Metals to Two Malaysian Aquatic Dipterian Larvae with Reference to Temperature Variation	Bull. Environ. Contam. Toxicol.80(6): 516-520	2008	transformed-nano	7783906	Ag	Silver chloride	Insect	Arthropoda	Ceratopogonidae	C. furens	Culicoides furens	Little Gray Punkie	LC50	4	96	301.061	10	10
Vedamanikam,V.J., and N.A.M. Shazilli	Comparative Toxicity of Nine Metals to Two Malaysian Aquatic Dipterian Larvae with Reference to Temperature Variation	Bull. Environ. Contam. Toxicol.80(6): 516-520	2008	transformed-nano	7783906	Ag	Silver chloride	Insect	Arthropoda	Ceratopogonidae	C. furens	Culicoides furens	Little Gray Punkie	LC50	4	96	31761.9	10	10
Vedamanikam,V.J., and N.A.M. Shazilli	Comparative Toxicity of Nine Metals to Two Malaysian Aquatic Dipterian Larvae with Reference to Temperature Variation	Bull. Environ. Contam. Toxicol.80(6): 516-520	2008	transformed-nano	7783906	Ag	Silver chloride	Insect	Arthropoda	Ceratopogonidae	C. furens	Culicoides furens	Little Gray Punkie	LC50	4	96	31761.9	10	10
Vedamanikam,V.J., and N.A.M. Shazilli	Comparative Toxicity of Nine Metals to Two Malaysian Aquatic Dipterian Larvae with Reference to Temperature Variation	Bull. Environ. Contam. Toxicol.80(6): 516-520	2008	transformed-nano	7783906	Ag	Silver chloride	Insect	Arthropoda	Ceratopogonidae	C. furens	Culicoides furens	Little Gray Punkie	LC50	4	96	31761.9	10	10
Vedamanikam,V.J., and N.A.M. Shazilli	Comparative Toxicity of Nine Metals to Two Malaysian Aquatic Dipterian Larvae with Reference to Temperature Variation	Bull. Environ. Contam. Toxicol.80(6): 516-520	2008	transformed-nano	7783906	Ag	Silver chloride	Insect	Arthropoda	Ceratopogonidae	C. furens	Culicoides furens	Little Gray Punkie	LC50	4	96	451.591	10	10
Zhu, Xiaoshan; Zhu, Lin; Duan, Zhenghua; Qi, Ruiqi; Li, Yan; Lang, Yupeng	Comparative toxicity of several metal oxide nanoparticle aqueous suspensions to Zebrafish (Danio rerio) early developmental stage	J Environ Sci Health A Tox Hazard Subst Environ Eng	2008	nano		ZnO	NA	Fish	Chordata	Cyprinidae	D. rerio	Danio rerio		EC 50	3.5	84	2065	10	10
Zhu, Xiaoshan; Zhu, Lin; Duan, Zhenghua; Qi, Ruiqi; Li, Yan; Lang, Yupeng	Comparative toxicity of several metal oxide nanoparticle aqueous suspensions to Zebrafish (Danio rerio) early developmental stage	J Environ Sci Health A Tox Hazard Subst Environ Eng	2008	nano		ZnO	NA	Fish	Chordata	Cyprinidae	D. rerio	Danio rerio		LC50	4	96	1793	10	10
Li T; Albee B; Alemayehu M; Diaz R; Ingham L; Kamal S; Rodriguez M; Bishnoi SW	Comparative toxicity study of Ag, Au, and Ag-Au bimetallic nanoparticles on Daphnia magna.	Anal Bioanal Chem	2010	nano		Ag		Crustacean	Arthropoda	Daphniidae	D. magna	Daphnia magna		LC50	2	48	3.46	10	10
Li T; Albee B; Alemayehu M; Diaz R; Ingham L; Kamal S; Rodriguez M; Bishnoi SW	Comparative toxicity study of Ag, Au, and Ag-Au bimetallic nanoparticles on Daphnia magna.	Anal Bioanal Chem	2010	nano		Ag		Crustacean	Arthropoda	Daphniidae	D. magna	Daphnia magna		LC50	2	48	4	10	10
Li T; Albee B; Alemayehu M; Diaz R; Ingham L; Kamal S; Rodriguez M; Bishnoi SW	Comparative toxicity study of Ag, Au, and Ag-Au bimetallic nanoparticles on Daphnia magna.	Anal Bioanal Chem	2010	nano		Ag		Crustacean	Arthropoda	Daphniidae	D. magna	Daphnia magna		LC50	2	48	6	10	10
Li T; Albee B; Alemayehu M; Diaz R; Ingham L; Kamal S; Rodriguez M; Bishnoi SW	Comparative toxicity study of Ag, Au, and Ag-Au bimetallic nanoparticles on Daphnia magna.	Anal Bioanal Chem	2010	nano		Ag		Crustacean	Arthropoda	Daphniidae	D. magna	Daphnia magna		LC50	2	48	10	10	10
Svobodova,Z., and B. Vykusova	Comparing the Sensitivity of Rainbow Trout and Rasbora heteromorpha to Various Toxic Substances (Porovnani Citlivosti Pstruha Duhoveho a Razbory Klinoskvrnne k Ruznym Cizorodym Latkam)	Bull. V. U. R. H. Vodnany24(2): 14-19	1988	dissolved	7733020	zinc	Sulfuric acid, Zinc salt (1:1)	Fish	Chordata	Cyprinidae	R. heteromorpha	Rasbora heteromorpha	Harlequinfish, Red Rasbora	LC50	2	48	65197.8	10	10
Svobodova,Z., and B. Vykusova	Comparing the Sensitivity of Rainbow Trout and Rasbora heteromorpha to Various Toxic Substances (Porovnani Citlivosti Pstruha Duhoveho a Razbory Klinoskvrnne k Ruznym Cizorodym Latkam)	Bull. V. U. R. H. Vodnany24(2): 14-19	1988	dissolved	7733020	zinc	Sulfuric acid, Zinc salt (1:1)	Fish	Chordata	Salmonidae	O. mykiss	Oncorhynchus mykiss	Rainbow Trout	LC50	2	48	12472.6	10	10
Qureshi,A.A., K.W. Flood, S.R. Thompson, S.M. Janhurst, C.S. Inniss, and D.A. Rokosh	Comparison of a Luminescent Bacterial Test with Other Bioassays for Determining Toxicity of Pure Compounds and Complex Effluents	In: J.G.Pearson, R.B.Foster and W.E.Bishop (Eds.), Aquatic Toxicology and Hazard Assessment, 5th Confrence, ASTM STP 766, Philadelphia, PA:179-195	1982	dissolved	7733020	zinc	Sulfuric acid, Zinc salt (1:1)	Crustacean	Arthropoda	Daphniidae	D. magna	Daphnia magna	Water Flea	LC50	2	48	485.946	10	10
Qureshi,A.A., K.W. Flood, S.R. Thompson, S.M. Janhurst, C.S. Inniss, and D.A. Rokosh	Comparison of a Luminescent Bacterial Test with Other Bioassays for Determining Toxicity of Pure Compounds and Complex Effluents	In: J.G.Pearson, R.B.Foster and W.E.Bishop (Eds.), Aquatic Toxicology and Hazard Assessment, 5th Confrence, ASTM STP 766, Philadelphia, PA:179-195	1982	dissolved	7733020	zinc	Sulfuric acid, Zinc salt (1:1)	Fish	Chordata	Salmonidae	O. mykiss	Oncorhynchus mykiss	Rainbow Trout	LC50	4	96	202.478	10	10
Zhao CM; Wang WX	Comparison of acute and chronic toxicity of silver nanoparticles and silver nitrate to Daphnia magna.	Environ Toxicol Chem	2011	nano		Ag		Crustacean	Arthropoda	Daphniidae	D. magna	Daphnia magna		LOEC	21	504	5	1	2
Zhao CM; Wang WX	Comparison of acute and chronic toxicity of silver nanoparticles and silver nitrate to Daphnia magna.	Environ Toxicol Chem	2011	nano		Ag		Crustacean	Arthropoda	Daphniidae	D. magna	Daphnia magna		HONEC	2	48	500	10	1
Hoheisel SM; Diamond S; Mount D	Comparison of nanosilver and ionic silver toxicity in Daphnia magna and Pimephales promelas.	Environ Toxicol Chem	2012	nano		Ag		Crustacean	Arthropoda	Daphniidae	D. magna	Daphnia magna		LC50	2	48	7	10	10
Hoheisel SM; Diamond S; Mount D	Comparison of nanosilver and ionic silver toxicity in Daphnia magna and Pimephales promelas.	Environ Toxicol Chem	2012	nano		Ag		Crustacean	Arthropoda	Daphniidae	D. magna	Daphnia magna		LC50	2	48	27	10	10
Hoheisel SM; Diamond S; Mount D	Comparison of nanosilver and ionic silver toxicity in Daphnia magna and Pimephales promelas.	Environ Toxicol Chem	2012	nano		Ag		Fish	Chordata	Cyprinidae	P. promelas	Pimephales promelas		LC50	4	96	89.4	10	10
Hoheisel SM; Diamond S; Mount D	Comparison of nanosilver and ionic silver toxicity in Daphnia magna and Pimephales promelas.	Environ Toxicol Chem	2012	nano		Ag		Fish	Chordata	Cyprinidae	P. promelas	Pimephales promelas		EC20	7	168	46.1	10	10
Nelson,S.M.; R.A. Roline	Comparison of Rapid Toxicity Tests with a Standard Acute Test	Technical Memorandum 8220-97-9, Bureau of Reclamation, U.S. Department of the Interior, Denver, CO:12 p.	1997	dissolved		Zn	Zinc chloride (ZnCl2)	Crustacean	Arthropoda	Daphniidae	C. dubia	Ceriodaphnia dubia	Water Flea	LC50	1	24	169.7	10	10
Nelson,S.M.; R.A. Roline	Comparison of Rapid Toxicity Tests with a Standard Acute Test	Technical Memorandum 8220-97-9, Bureau of Reclamation, U.S. Department of the Interior, Denver, CO:12 p.	1997	dissolved		Zn	Zinc chloride (ZnCl2)	Crustacean	Arthropoda	Daphniidae	C. dubia	Ceriodaphnia dubia	Water Flea	LC50	2	48	127.7	10	10
Li, Shibin; Pan, Xuan; Wallis, Lindsay K.; Fan, Zhaoyang; Chen, Zu Liang; Diamond, Stephen A.	Comparison of TiO2 nanoparticle and graphene-TiO2 nanoparticle composite phototoxicity to Daphnia magna and Oryzias latipes	Chemosphere	2014	nano		TiO2	86% anatase and 14% ru- tile	Crustacean	Arthropoda	Daphniidae	D. magna	Daphnia magna		LC50	2	48	118000	10	10
Li, Shibin; Pan, Xuan; Wallis, Lindsay K.; Fan, Zhaoyang; Chen, Zu Liang; Diamond, Stephen A.	Comparison of TiO2 nanoparticle and graphene-TiO2 nanoparticle composite phototoxicity to Daphnia magna and Oryzias latipes	Chemosphere	2014	nano		TiO2	86% anatase and 14% ru- tile	Fish	Chordata	Adrianichthyidae	O. latipes	Oryzias latipes		LC50	2	48	8500	10	10
Li, Shibin; Pan, Xuan; Wallis, Lindsay K.; Fan, Zhaoyang; Chen, Zu Liang; Diamond, Stephen A.	Comparison of TiO2 nanoparticle and graphene-TiO2 nanoparticle composite phototoxicity to Daphnia magna and Oryzias latipes	Chemosphere	2014	nano		TiO2	86% anatase and 14% ru- tile	Crustacean	Arthropoda	Daphniidae	D. magna	Daphnia magna		LC50	2	48	60	10	10
Wu, Qiuli Nouara, Abdelli Li, Yiping; Zhang, Min; Wang, Wei; Tang, Meng; Ye, Boping; Ding, Jiandong; Wang, Dayong	Comparison of toxicities from three metal oxide nanoparticles at environmental relevant concentrations in nematode Caenorhabditis elegans	Chemosphere	2013	nano		ZnO	NA	Worms	Nematoda	Rhabditidae	C. elegans	Caenorhabditis elegans		NOEC	3	72	10	10	1
Wu, Qiuli Nouara, Abdelli Li, Yiping; Zhang, Min; Wang, Wei; Tang, Meng; Ye, Boping; Ding, Jiandong; Wang, Dayong	Comparison of toxicities from three metal oxide nanoparticles at environmental relevant concentrations in nematode Caenorhabditis elegans	Chemosphere	2013	nano		TiO2	NA	Worms	Nematoda	Rhabditidae	C. elegans	Caenorhabditis elegans		NOEC	3	72	10	10	1
Gopal,C., and M. Balaparameswara Rao	Copper and Zinc Toxicity and Their Effect on the Activity of the Digestive Enzymes in the Freshwater Snail, Beliamya bengalensis f. annandalei (Kobelt) (Gastropoda: Viviparidae)	In: R.C.Dalela and U.H.Mane (Eds.), Proc.5th Natl.Symp.Assess.Environ.Pollut., Dec.20-22, 1984, Aurangabad, India:265-281	1985	dissolved	7733020	zinc	Sulfuric acid, Zinc salt (1:1)	Molluscs	Mollusca	Viviparidae	B. bengalensis	Bellamya bengalensis	Snail	LC50	4	96	50983.8	10	10
Alsop,D.H., J.C. McGeer, D.G. McDonald, and C.M. Wood	Costs of Chronic Waterborne Zinc Exposure and the Consequences of Zinc Acclimation on the Gill/Zinc Interactions of Rainbow Trout in Hard and Soft Water	Environ. Toxicol. Chem.18(5): 1014-1025	1999	dissolved	7733020	zinc	Sulfuric acid, Zinc salt (1:1)	Fish	Chordata	Salmonidae	O. mykiss	Oncorhynchus mykiss	Rainbow Trout	LC50	4	96	65.6027	10	10
Alsop,D.H., J.C. McGeer, D.G. McDonald, and C.M. Wood	Costs of Chronic Waterborne Zinc Exposure and the Consequences of Zinc Acclimation on the Gill/Zinc Interactions of Rainbow Trout in Hard and Soft Water	Environ. Toxicol. Chem.18(5): 1014-1025	1999	dissolved	7733020	zinc	Sulfuric acid, Zinc salt (1:1)	Fish	Chordata	Salmonidae	O. mykiss	Oncorhynchus mykiss	Rainbow Trout	LC50	4	96	351.906	10	10
Crisinel,A., L. Delaunay, D. Rossel, J. Tarradellas, H. Meyer, H. Saiah, P. Vogel, C. Delisle, and C. Blaise	Cyst-Based Ecotoxicological Tests Using Anostracans: Comparison of Two Species of Streptocephalus	Environ. Toxicol. Water Qual.9(4): 317-326	1994	dissolved	7733020	zinc	Sulfuric acid, Zinc salt (1:1)	Crustacean	Arthropoda	Streptocephalidae	S. rubricaudatus	Streptocephalus rubricaudatus	Fairy Shrimp	LC50	1	24	234.874	10	10
Crisinel,A., L. Delaunay, D. Rossel, J. Tarradellas, H. Meyer, H. Saiah, P. Vogel, C. Delisle, and C. Blaise	Cyst-Based Ecotoxicological Tests Using Anostracans: Comparison of Two Species of Streptocephalus	Environ. Toxicol. Water Qual.9(4): 317-326	1994	dissolved	7733020	zinc	Sulfuric acid, Zinc salt (1:1)	Crustacean	Arthropoda	Streptocephalidae	S. texanus	Streptocephalus texanus	Fairy Shrimp	LC50	1	24	145.784	10	10
Crisinel,A., L. Delaunay, D. Rossel, J. Tarradellas, H. Meyer, H. Saiah, P. Vogel, C. Delisle, and C. Blaise	Cyst-Based Ecotoxicological Tests Using Anostracans: Comparison of Two Species of Streptocephalus	Environ. Toxicol. Water Qual.9(4): 317-326	1994	dissolved	7733020	zinc	Sulfuric acid, Zinc salt (1:1)	Invertebrates	Rotifera	Brachionidae	B. calyciflorus	Brachionus calyciflorus	Rotifer	LC50	1	24	348.261	10	10
Centeno,M.D., L. Brendonck, and G. Persoone	Cyst-Based Toxicity Tests. III. Development and Standardization of an Acute Toxicity Test with the Freshwater Anostracan Crustacean Streptocephalus proboscideus	In: A.M.V.M.Soares and P.Calow (Eds.), Progress in Standardization of Aquatic Toxicity Tests, Lewis Publishers:37-55	1993	dissolved	7733020	zinc	Sulfuric acid, Zinc salt (1:1)	Crustacean	Arthropoda	Streptocephalidae	S. proboscideus	Streptocephalus proboscideus	Fairy Shrimp	LC50	1	24	1214.87	10	10
Centeno,M.D., L. Brendonck, and G. Persoone	Cyst-Based Toxicity Tests. III. Development and Standardization of an Acute Toxicity Test with the Freshwater Anostracan Crustacean Streptocephalus proboscideus	In: A.M.V.M.Soares and P.Calow (Eds.), Progress in Standardization of Aquatic Toxicity Tests, Lewis Publishers:37-55	1993	dissolved	7733020	zinc	Sulfuric acid, Zinc salt (1:1)	Crustacean	Arthropoda	Streptocephalidae	S. proboscideus	Streptocephalus proboscideus	Fairy Shrimp	LC50	1	24	1619.82	10	10
Centeno,M.D.F., G. Persoone, and M.P. Goyvaerts	Cyst-Based Toxicity Tests. IX. The Potential of Thamnocephalus platyurus as Test Species in Comparison with Streptocephalus proboscideus (Crustacea: Branchiopoda: Anostraca)	Environ. Toxicol. Water Qual.10(4): 275-282	1995	dissolved	7733020	zinc	Sulfuric acid, Zinc salt (1:1)	Crustacean	Crustacea	Thamnocephalidae	T. platyurus	Thamnocephalus platyurus	Fairy Shrimp	LC50	1	24	688.424	10	10
Khangarot,B.S., P.K. Ray, and H. Chandra	Daphnia magna as a Model to Assess Heavy Metal Toxicity: Comparative Assessment with Mouse System	Acta Hydrochim. Hydrobiol.15(4): 427-432	1987	dissolved	7733020	zinc	Sulfuric acid, Zinc salt (1:1)	Crustacean	Arthropoda	Daphniidae	D. magna	Daphnia magna	Water Flea	LC50	1	24	473.797	10	10
Khangarot,B.S., P.K. Ray, and H. Chandra	Daphnia magna as a Model to Assess Heavy Metal Toxicity: Comparative Assessment with Mouse System	Acta Hydrochim. Hydrobiol.15(4): 427-432	1987	dissolved	7733020	zinc	Sulfuric acid, Zinc salt (1:1)	Crustacean	Arthropoda	Daphniidae	D. magna	Daphnia magna	Water Flea	LC50	1	24	404.955	10	10
Khangarot,B.S., P.K. Ray, and H. Chandra	Daphnia magna as a Model to Assess Heavy Metal Toxicity: Comparative Assessment with Mouse System	Acta Hydrochim. Hydrobiol.15(4): 427-432	1987	dissolved	7733020	zinc	Sulfuric acid, Zinc salt (1:1)	Crustacean	Arthropoda	Daphniidae	D. magna	Daphnia magna	Water Flea	LC50	2	48	279.419	10	10
Khangarot,B.S., P.K. Ray, and H. Chandra	Daphnia magna as a Model to Assess Heavy Metal Toxicity: Comparative Assessment with Mouse System	Acta Hydrochim. Hydrobiol.15(4): 427-432	1987	dissolved	7733020	zinc	Sulfuric acid, Zinc salt (1:1)	Crustacean	Arthropoda	Daphniidae	D. magna	Daphnia magna	Water Flea	LC50	2	48	226.775	10	10
Khangarot,B.S., P.K. Ray, and H. Chandra	Daphnia magna as a Model to Assess Heavy Metal Toxicity: Comparative Assessment with Mouse System	Acta Hydrochim. Hydrobiol.15(4): 427-432	1987	dissolved	7761888	Ag	Nitric acid, silver (1+) salt	Crustacean	Arthropoda	Daphniidae	D. magna	Daphnia magna	Water Flea	LC50	1	24	26.6706	10	10
Khangarot,B.S., P.K. Ray, and H. Chandra	Daphnia magna as a Model to Assess Heavy Metal Toxicity: Comparative Assessment with Mouse System	Acta Hydrochim. Hydrobiol.15(4): 427-432	1987	dissolved	7761888	Ag	Nitric acid, silver (1+) salt	Crustacean	Arthropoda	Daphniidae	D. magna	Daphnia magna	Water Flea	LC50	1	24	14.6053	10	10
Khangarot,B.S., P.K. Ray, and H. Chandra	Daphnia magna as a Model to Assess Heavy Metal Toxicity: Comparative Assessment with Mouse System	Acta Hydrochim. Hydrobiol.15(4): 427-432	1987	dissolved	7761888	Ag	Nitric acid, silver (1+) salt	Crustacean	Arthropoda	Daphniidae	D. magna	Daphnia magna	Water Flea	LC50	2	48	9.52523	10	10
Khangarot,B.S., P.K. Ray, and H. Chandra	Daphnia magna as a Model to Assess Heavy Metal Toxicity: Comparative Assessment with Mouse System	Acta Hydrochim. Hydrobiol.15(4): 427-432	1987	dissolved	7761888	Ag	Nitric acid, silver (1+) salt	Crustacean	Arthropoda	Daphniidae	D. magna	Daphnia magna	Water Flea	LC50	2	48	6.35015	10	10
Poynton,H.C., J.R. Varshavsky, B. Chang, G. Cavigiolio, S. Chan, P.S. Holman, A.V. Loguinov, D.J. Bauer, K. Komachi, E.C	Daphnia magna Ecotoxicogenomics Provides Mechanistic Insights into Metal Toxicity	Environ. Sci. Technol.41(3): 1044-1050	2007	dissolved	7646857	zinc	Zinc chloride (ZnCl2)	Crustacean	Arthropoda	Daphniidae	D. magna	Daphnia magna	Water Flea	LC50	1	24	2398.39	10	10
Lovern, Sarah B.; Klaper, Rebecca	Daphnia magna mortality when exposed to titanium dioxide and fullerene (C60) nanoparticles	Environmental toxicology	2009	nano		TiO2	NA	Crustacean	Arthropoda	Daphniidae	D. magna	Daphnia magna		LC50	2	48	5500	10	10
Lu, Huiting; Fan, Wenhong; Dong, Haifeng; Liu, Lingling	Dependence of the irradiation conditions and crystalline phases of TiO 2 nanoparticles on their toxicity to Daphnia magna	Environmental Science: Nano	2017	nano		TiO2	anatase 80%, rutile 20%	Crustacean	Arthropoda	Daphniidae	D. magna	Daphnia magna		EC50	2	48	3580	10	10
Lu, Huiting; Fan, Wenhong; Dong, Haifeng; Liu, Lingling	Dependence of the irradiation conditions and crystalline phases of TiO 2 nanoparticles on their toxicity to Daphnia magna	Environmental Science: Nano	2017	nano		TiO2	anatase 50%, rutile 50%	Crustacean	Arthropoda	Daphniidae	D. magna	Daphnia magna		EC50	2	48	5150	10	10
Lu, Huiting; Fan, Wenhong; Dong, Haifeng; Liu, Lingling	Dependence of the irradiation conditions and crystalline phases of TiO 2 nanoparticles on their toxicity to Daphnia magna	Environmental Science: Nano	2017	nano		TiO2	anatase 100%	Crustacean	Arthropoda	Daphniidae	D. magna	Daphnia magna		EC50	2	48	6830	10	10
Lu, Huiting; Fan, Wenhong; Dong, Haifeng; Liu, Lingling	Dependence of the irradiation conditions and crystalline phases of TiO 2 nanoparticles on their toxicity to Daphnia magna	Environmental Science: Nano	2017	nano		TiO2	anatase 80%, rutile 20%	Crustacean	Arthropoda	Daphniidae	D. magna	Daphnia magna		EC50	2	48	27450	10	10
Lu, Huiting; Fan, Wenhong; Dong, Haifeng; Liu, Lingling	Dependence of the irradiation conditions and crystalline phases of TiO 2 nanoparticles on their toxicity to Daphnia magna	Environmental Science: Nano	2017	nano		TiO2	rutile 100%	Crustacean	Arthropoda	Daphniidae	D. magna	Daphnia magna		EC50	2	48	31250	10	10
Lu, Huiting; Fan, Wenhong; Dong, Haifeng; Liu, Lingling	Dependence of the irradiation conditions and crystalline phases of TiO 2 nanoparticles on their toxicity to Daphnia magna	Environmental Science: Nano	2017	nano		TiO2	anatase 100%	Crustacean	Arthropoda	Daphniidae	D. magna	Daphnia magna		HONEC	2	48	100000	10	1
Lu, Huiting; Fan, Wenhong; Dong, Haifeng; Liu, Lingling	Dependence of the irradiation conditions and crystalline phases of TiO 2 nanoparticles on their toxicity to Daphnia magna	Environmental Science: Nano	2017	nano		TiO2	anatase 50%, rutile 50%	Crustacean	Arthropoda	Daphniidae	D. magna	Daphnia magna		HONEC	2	48	100000	10	1
Lu, Huiting; Fan, Wenhong; Dong, Haifeng; Liu, Lingling	Dependence of the irradiation conditions and crystalline phases of TiO 2 nanoparticles on their toxicity to Daphnia magna	Environmental Science: Nano	2017	nano		TiO2	rutile 100%	Crustacean	Arthropoda	Daphniidae	D. magna	Daphnia magna		HONEC	2	48	100000	10	1
Lu, Huiting; Fan, Wenhong; Dong, Haifeng; Liu, Lingling	Dependence of the irradiation conditions and crystalline phases of TiO 2 nanoparticles on their toxicity to Daphnia magna	Environmental Science: Nano	2017	nano		TiO2	anatase 80%, rutile 20%	Crustacean	Arthropoda	Daphniidae	D. magna	Daphnia magna		HONEC	2	48	100000	10	1
Lu, Huiting; Fan, Wenhong; Dong, Haifeng; Liu, Lingling	Dependence of the irradiation conditions and crystalline phases of TiO 2 nanoparticles on their toxicity to Daphnia magna	Environmental Science: Nano	2017	nano		TiO2	anatase 80%, rutile 20%	Crustacean	Arthropoda	Daphniidae	D. magna	Daphnia magna		HONEC	2	48	100000	10	1
Diamond,J.M., D.G. Mackler, M. Collins, and D. Gruber	Derivation of a Freshwater Silver Criteria for the New River, Virginia, Using Representative Species	Environ. Toxicol. Chem.9(11): 1425-1434	1990	dissolved	7761888	Ag	Nitric acid, silver (1+) salt	Crustacean	Arthropoda	Hyalellidae	H. azteca	Hyalella azteca	Scud	LC50	4	96	1.20653	10	10
Diamond,J.M., D.G. Mackler, M. Collins, and D. Gruber	Derivation of a Freshwater Silver Criteria for the New River, Virginia, Using Representative Species	Environ. Toxicol. Chem.9(11): 1425-1434	1990	dissolved	7761888	Ag	Nitric acid, silver (1+) salt	Fish	Chordata	Centrarchidae	L. macrochirus	Lepomis macrochirus	Bluegill	LC50	4	96	20.13	10	10
Diamond,J.M., D.G. Mackler, M. Collins, and D. Gruber	Derivation of a Freshwater Silver Criteria for the New River, Virginia, Using Representative Species	Environ. Toxicol. Chem.9(11): 1425-1434	1990	dissolved	7761888	Ag	Nitric acid, silver (1+) salt	Fish	Chordata	Salmonidae	O. mykiss	Oncorhynchus mykiss	Rainbow Trout	LC50	6	144	3.04807	10	10
Diamond,J.M., D.G. Mackler, M. Collins, and D. Gruber	Derivation of a Freshwater Silver Criteria for the New River, Virginia, Using Representative Species	Environ. Toxicol. Chem.9(11): 1425-1434	1990	dissolved	7761888	Ag	Nitric acid, silver (1+) salt	Fish	Chordata	Poeciliidae	G. affinis	Gambusia affinis	Western Mosquitofish	LC50	4	96	14.9229	10	10
Diamond,J.M., D.G. Mackler, M. Collins, and D. Gruber	Derivation of a Freshwater Silver Criteria for the New River, Virginia, Using Representative Species	Environ. Toxicol. Chem.9(11): 1425-1434	1990	dissolved	7761888	Ag	Nitric acid, silver (1+) salt	Insect	Chordata	Ictaluridae	I. bicolor	Isonychia bicolor	Mayfly	LC50	4	96	4.3181	10	10
Diamond,J.M., D.G. Mackler, M. Collins, and D. Gruber	Derivation of a Freshwater Silver Criteria for the New River, Virginia, Using Representative Species	Environ. Toxicol. Chem.9(11): 1425-1434	1990	dissolved	7761888	Ag	Nitric acid, silver (1+) salt	Insect	Arthropoda	Leuctridae	Leuctra sp.	Leuctra sp.	Stonefly	LC50	4	96	1.58754	10	10
Diamond,J.M., D.G. Mackler, M. Collins, and D. Gruber	Derivation of a Freshwater Silver Criteria for the New River, Virginia, Using Representative Species	Environ. Toxicol. Chem.9(11): 1425-1434	1990	dissolved	7761888	Ag	Nitric acid, silver (1+) salt	Insect	Arthropoda	Heptageniidae	S. modestum	Stenonema modestum	Mayfly	LC50	4	96	2.47656	10	10
Diamond,J.M., D.G. Mackler, M. Collins, and D. Gruber	Derivation of a Freshwater Silver Criteria for the New River, Virginia, Using Representative Species	Environ. Toxicol. Chem.9(11): 1425-1434	1990	dissolved	7761888	Ag	Nitric acid, silver (1+) salt	Molluscs	Mollusca	Cyrenidae	C. manilensis	Corbicula manilensis	Asiatic Clam	LC50	8	192	98.1098	10	10
Bury,N.R., J. Shaw, C. Glover, and C. Hogstrand	Derivation of a Toxicity-Based Model to Predict how Water Chemistry Influences Silver Toxicity to Invertebrates	Comp. Biochem. Physiol. C Comp. Pharmacol. Toxicol.133(1-2): 259-270	2002	dissolved	7761888	Ag	Nitric acid, silver (1+) salt	Crustacean	Arthropoda	Gammaridae	G. pulex	Gammarus pulex	Scud	LC50	1	24	1.27003	10	10
Bury,N.R., J. Shaw, C. Glover, and C. Hogstrand	Derivation of a Toxicity-Based Model to Predict how Water Chemistry Influences Silver Toxicity to Invertebrates	Comp. Biochem. Physiol. C Comp. Pharmacol. Toxicol.133(1-2): 259-270	2002	dissolved	7761888	Ag	Nitric acid, silver (1+) salt	Crustacean	Arthropoda	Gammaridae	G. pulex	Gammarus pulex	Scud	LC50	1	24	1.27003	10	10
Bury,N.R., J. Shaw, C. Glover, and C. Hogstrand	Derivation of a Toxicity-Based Model to Predict how Water Chemistry Influences Silver Toxicity to Invertebrates	Comp. Biochem. Physiol. C Comp. Pharmacol. Toxicol.133(1-2): 259-270	2002	dissolved	7761888	Ag	Nitric acid, silver (1+) salt	Crustacean	Arthropoda	Gammaridae	G. pulex	Gammarus pulex	Scud	LC50	1	24	2.85757	10	10
Bury,N.R., J. Shaw, C. Glover, and C. Hogstrand	Derivation of a Toxicity-Based Model to Predict how Water Chemistry Influences Silver Toxicity to Invertebrates	Comp. Biochem. Physiol. C Comp. Pharmacol. Toxicol.133(1-2): 259-270	2002	dissolved	7761888	Ag	Nitric acid, silver (1+) salt	Crustacean	Arthropoda	Gammaridae	G. pulex	Gammarus pulex	Scud	LC50	1	24	3.17508	10	10
Bury,N.R., J. Shaw, C. Glover, and C. Hogstrand	Derivation of a Toxicity-Based Model to Predict how Water Chemistry Influences Silver Toxicity to Invertebrates	Comp. Biochem. Physiol. C Comp. Pharmacol. Toxicol.133(1-2): 259-270	2002	dissolved	7761888	Ag	Nitric acid, silver (1+) salt	Crustacean	Arthropoda	Gammaridae	G. pulex	Gammarus pulex	Scud	LC50	1	24	3.49258	10	10
Bury,N.R., J. Shaw, C. Glover, and C. Hogstrand	Derivation of a Toxicity-Based Model to Predict how Water Chemistry Influences Silver Toxicity to Invertebrates	Comp. Biochem. Physiol. C Comp. Pharmacol. Toxicol.133(1-2): 259-270	2002	dissolved	7761888	Ag	Nitric acid, silver (1+) salt	Crustacean	Arthropoda	Gammaridae	G. pulex	Gammarus pulex	Scud	LC50	1	24	5.08012	10	10
Bury,N.R., J. Shaw, C. Glover, and C. Hogstrand	Derivation of a Toxicity-Based Model to Predict how Water Chemistry Influences Silver Toxicity to Invertebrates	Comp. Biochem. Physiol. C Comp. Pharmacol. Toxicol.133(1-2): 259-270	2002	dissolved	7761888	Ag	Nitric acid, silver (1+) salt	Crustacean	Arthropoda	Daphniidae	D. magna	Daphnia magna	Water Flea	LC50	2	48	0.298457	10	10
Bury,N.R., J. Shaw, C. Glover, and C. Hogstrand	Derivation of a Toxicity-Based Model to Predict how Water Chemistry Influences Silver Toxicity to Invertebrates	Comp. Biochem. Physiol. C Comp. Pharmacol. Toxicol.133(1-2): 259-270	2002	dissolved	7761888	Ag	Nitric acid, silver (1+) salt	Crustacean	Arthropoda	Daphniidae	D. magna	Daphnia magna	Water Flea	LC50	2	48	0.762018	10	10
Bury,N.R., J. Shaw, C. Glover, and C. Hogstrand	Derivation of a Toxicity-Based Model to Predict how Water Chemistry Influences Silver Toxicity to Invertebrates	Comp. Biochem. Physiol. C Comp. Pharmacol. Toxicol.133(1-2): 259-270	2002	dissolved	7761888	Ag	Nitric acid, silver (1+) salt	Crustacean	Arthropoda	Daphniidae	D. magna	Daphnia magna	Water Flea	LC50	2	48	1.77169	10	10
Bury,N.R., J. Shaw, C. Glover, and C. Hogstrand	Derivation of a Toxicity-Based Model to Predict how Water Chemistry Influences Silver Toxicity to Invertebrates	Comp. Biochem. Physiol. C Comp. Pharmacol. Toxicol.133(1-2): 259-270	2002	dissolved	7761888	Ag	Nitric acid, silver (1+) salt	Crustacean	Arthropoda	Daphniidae	D. magna	Daphnia magna	Water Flea	LC50	2	48	1.77169	10	10
Bury,N.R., J. Shaw, C. Glover, and C. Hogstrand	Derivation of a Toxicity-Based Model to Predict how Water Chemistry Influences Silver Toxicity to Invertebrates	Comp. Biochem. Physiol. C Comp. Pharmacol. Toxicol.133(1-2): 259-270	2002	dissolved	7761888	Ag	Nitric acid, silver (1+) salt	Crustacean	Arthropoda	Daphniidae	D. pulex	Daphnia pulex	Water Flea	LC50	2	48	0.196855	10	10
Bury,N.R., J. Shaw, C. Glover, and C. Hogstrand	Derivation of a Toxicity-Based Model to Predict how Water Chemistry Influences Silver Toxicity to Invertebrates	Comp. Biochem. Physiol. C Comp. Pharmacol. Toxicol.133(1-2): 259-270	2002	dissolved	7761888	Ag	Nitric acid, silver (1+) salt	Crustacean	Arthropoda	Daphniidae	D. pulex	Daphnia pulex	Water Flea	LC50	2	48	0.41276	10	10
Bury,N.R., J. Shaw, C. Glover, and C. Hogstrand	Derivation of a Toxicity-Based Model to Predict how Water Chemistry Influences Silver Toxicity to Invertebrates	Comp. Biochem. Physiol. C Comp. Pharmacol. Toxicol.133(1-2): 259-270	2002	dissolved	7761888	Ag	Nitric acid, silver (1+) salt	Crustacean	Arthropoda	Daphniidae	D. pulex	Daphnia pulex	Water Flea	LC50	2	48	0.571514	10	10
Bury,N.R., J. Shaw, C. Glover, and C. Hogstrand	Derivation of a Toxicity-Based Model to Predict how Water Chemistry Influences Silver Toxicity to Invertebrates	Comp. Biochem. Physiol. C Comp. Pharmacol. Toxicol.133(1-2): 259-270	2002	dissolved	7761888	Ag	Nitric acid, silver (1+) salt	Crustacean	Arthropoda	Daphniidae	D. pulex	Daphnia pulex	Water Flea	LC50	2	48	0.685816	10	10
Bury,N.R., J. Shaw, C. Glover, and C. Hogstrand	Derivation of a Toxicity-Based Model to Predict how Water Chemistry Influences Silver Toxicity to Invertebrates	Comp. Biochem. Physiol. C Comp. Pharmacol. Toxicol.133(1-2): 259-270	2002	dissolved	7761888	Ag	Nitric acid, silver (1+) salt	Crustacean	Arthropoda	Daphniidae	D. pulex	Daphnia pulex	Water Flea	LC50	2	48	0.711217	10	10
Bury,N.R., J. Shaw, C. Glover, and C. Hogstrand	Derivation of a Toxicity-Based Model to Predict how Water Chemistry Influences Silver Toxicity to Invertebrates	Comp. Biochem. Physiol. C Comp. Pharmacol. Toxicol.133(1-2): 259-270	2002	dissolved	7761888	Ag	Nitric acid, silver (1+) salt	Crustacean	Arthropoda	Daphniidae	D. pulex	Daphnia pulex	Water Flea	LC50	2	48	0.711217	10	10
Bury,N.R., J. Shaw, C. Glover, and C. Hogstrand	Derivation of a Toxicity-Based Model to Predict how Water Chemistry Influences Silver Toxicity to Invertebrates	Comp. Biochem. Physiol. C Comp. Pharmacol. Toxicol.133(1-2): 259-270	2002	dissolved	7761888	Ag	Nitric acid, silver (1+) salt	Crustacean	Arthropoda	Daphniidae	D. pulex	Daphnia pulex	Water Flea	LC50	2	48	0.774718	10	10
Bury,N.R., J. Shaw, C. Glover, and C. Hogstrand	Derivation of a Toxicity-Based Model to Predict how Water Chemistry Influences Silver Toxicity to Invertebrates	Comp. Biochem. Physiol. C Comp. Pharmacol. Toxicol.133(1-2): 259-270	2002	dissolved	7761888	Ag	Nitric acid, silver (1+) salt	Crustacean	Arthropoda	Daphniidae	D. pulex	Daphnia pulex	Water Flea	LC50	2	48	0.84457	10	10
Bury,N.R., J. Shaw, C. Glover, and C. Hogstrand	Derivation of a Toxicity-Based Model to Predict how Water Chemistry Influences Silver Toxicity to Invertebrates	Comp. Biochem. Physiol. C Comp. Pharmacol. Toxicol.133(1-2): 259-270	2002	dissolved	7761888	Ag	Nitric acid, silver (1+) salt	Crustacean	Arthropoda	Daphniidae	D. pulex	Daphnia pulex	Water Flea	LC50	2	48	1.17478	10	10
Bury,N.R., J. Shaw, C. Glover, and C. Hogstrand	Derivation of a Toxicity-Based Model to Predict how Water Chemistry Influences Silver Toxicity to Invertebrates	Comp. Biochem. Physiol. C Comp. Pharmacol. Toxicol.133(1-2): 259-270	2002	dissolved	7761888	Ag	Nitric acid, silver (1+) salt	Crustacean	Arthropoda	Daphniidae	D. pulex	Daphnia pulex	Water Flea	LC50	2	48	1.65104	10	10
Mebane,C.A., D.P. Hennessy, and F.S. Dillon	Developing Acute-to-Chronic Toxicity Ratios for Lead, Cadmium, and Zinc Using Rainbow Trout, a Mayfly, and a Midge	Water Air Soil Pollut.:21 p.	2007	dissolved	7646857	zinc	Zinc chloride (ZnCl2)	Fish	Chordata	Salmonidae	O. mykiss	Oncorhynchus mykiss	Rainbow Trout	LC50	4	96	123	10	10
Mebane,C.A., D.P. Hennessy, and F.S. Dillon	Developing Acute-to-Chronic Toxicity Ratios for Lead, Cadmium, and Zinc Using Rainbow Trout, a Mayfly, and a Midge	Water Air Soil Pollut.:21 p.	2007	dissolved	7646857	zinc	Zinc chloride (ZnCl2)	Fish	Chordata	Salmonidae	O. mykiss	Oncorhynchus mykiss	Rainbow Trout	LC50	4	96	130	10	10
Mebane,C.A., D.P. Hennessy, and F.S. Dillon	Developing Acute-to-Chronic Toxicity Ratios for Lead, Cadmium, and Zinc Using Rainbow Trout, a Mayfly, and a Midge	Water Air Soil Pollut.188(1-4): 41-66	2008	dissolved	7646857	zinc	Zinc chloride (ZnCl2)	Fish	Chordata	Salmonidae	O. mykiss	Oncorhynchus mykiss	Rainbow Trout	LC50	4	96	130	10	10
Lazorchak,J.M., M.E. Smith, and H.J. Haring	Development and Validation of a Daphnia magna Four-Day Survival and Growth Test Method	Environ. Toxicol. Chem.28(5): 1028-1034	2009	dissolved	7733020	zinc	Sulfuric acid, Zinc salt (1:1)	Crustacean	Arthropoda	Daphniidae	D. magna	Daphnia magna	Water Flea	LC50	4	96	202.478	10	10
Warheit, David B.; Hoke, Robert A.; Finlay, Carol; Donner, E. Maria; Reed, Kenneth L.; Sayes, Christie M.	Development of a base set of toxicity tests using ultrafine TiO2 particles as a component of nanoparticle risk management	Toxicol Lett	2007	nano		TiO2	anatase 21%, rutile 79%	Crustacean	Arthropoda	Daphniidae	D. magna	Daphnia magna		HONEC	2	48	100000	10	1
Kim JY; Kim KT; Lee BG; Lim BJ; Kim SD	Developmental toxicity of Japanese medaka embryos by silver nanoparticles and released ions in the presence of humic acid.	Ecotoxicol Environ Saf	2013	nano		Ag		Fish	Chordata	Adrianichthyidae	O. latipes	Oryzias latipes		LC50	4	96	1440	10	10
Dalai, S.; Iswarya, V.; Bhuvaneshwari, M.; Pakrashi, S.; Chandrasekaran, N.; Mukherjee, A	Different modes of TiO2 uptake by Ceriodaphnia dubia: Relevance to toxicity and bioaccumulation	Aquat Toxicol	2014	nano		TiO2	anatase	Crustacean	Arthropoda	Daphniidae	C. dubia	Ceriodaphnia dubia	Water Flea	NOEC	2	48	4000	10	1
George, Saji; Gardner, Hannah; Seng, Eng Khuan; Chang, Hengky; Wang, Chunyan; Yu Fang, Crystal Hay; Richards, Mark; Valiyaveettil, Suresh; Chan, Woon Khiong	Differential effect of solar light in increasing the toxicity of silver and titanium dioxide nanoparticles to a fish cell line and zebrafish embryos	Environ. Sci. Technol.	2014	nano		TiO2	anatase 100%	Fish	Chordata	Cyprinidae	D. rerio(embryo)	Danio rerio(embryo)		EC20	4.83333	116	2500	10	2
George, Saji; Gardner, Hannah; Seng, Eng Khuan; Chang, Hengky; Wang, Chunyan; Yu Fang, Crystal Hay; Richards, Mark; Valiyaveettil, Suresh; Chan, Woon Khiong	Differential effect of solar light in increasing the toxicity of silver and titanium dioxide nanoparticles to a fish cell line and zebrafish embryos	Environ. Sci. Technol.	2014	nano		TiO2	anatase 100 %	Fish	Chordata	Cyprinidae	D. rerio(embryo)	Danio rerio(embryo)		HONEC	4.83333	116	5000	10	1
Roy, Rajdeep; Parashar, Abhinav; Bhuvaneshwari, M.; Chandrasekaran, N.; Mukherjee, Amitava	Differential effects of P25 TiO2 nanoparticles on freshwater green microalgae: Chlorella and Scenedesmus species	Aquat Toxicol	2016	nano		TiO2	81.1 % anatse, 18.9% rutile	Algae	Chlorophyta	Chlorellaceae	Chlorella sp.	Chlorella sp.	Green Algae	EC10	3	72	438	1	1
Roy, Rajdeep; Parashar, Abhinav; Bhuvaneshwari, M.; Chandrasekaran, N.; Mukherjee, Amitava	Differential effects of P25 TiO2 nanoparticles on freshwater green microalgae: Chlorella and Scenedesmus species	Aquat Toxicol	2016	nano		TiO2	81.1 % anatse, 18.9% rutile	Algae	Chlorophyta	Scenedesmaceae	Scenedesmus sp.	Scenedesmus sp.		EC10	3	72	533	1	1
Roy, Rajdeep; Parashar, Abhinav; Bhuvaneshwari, M.; Chandrasekaran, N.; Mukherjee, Amitava	Differential effects of P25 TiO2 nanoparticles on freshwater green microalgae: Chlorella and Scenedesmus species	Aquat Toxicol	2016	nano		TiO2	81.1 % anatse, 18.9% rutile	Algae	Chlorophyta	Chlorellaceae	Chlorella sp.	Chlorella sp.	Green Algae	EC10	3	72	127	1	1
Roy, Rajdeep; Parashar, Abhinav; Bhuvaneshwari, M.; Chandrasekaran, N.; Mukherjee, Amitava	Differential effects of P25 TiO2 nanoparticles on freshwater green microalgae: Chlorella and Scenedesmus species	Aquat Toxicol	2016	nano		TiO2	81.1 % anatse, 18.9% rutile	Algae	Chlorophyta	Scenedesmaceae	Scenedesmus sp.	Scenedesmus sp.		EC10	3	72	267	1	1
Roy, Rajdeep; Parashar, Abhinav; Bhuvaneshwari, M.; Chandrasekaran, N.; Mukherjee, Amitava	Differential effects of P25 TiO2 nanoparticles on freshwater green microalgae: Chlorella and Scenedesmus species	Aquat Toxicol	2016	nano		TiO2	81.1 % anatse, 18.9% rutile	Algae	Chlorophyta	Chlorellaceae	Chlorella sp.	Chlorella sp.	Green Algae	EC10	3	72	102	1	1
Roy, Rajdeep; Parashar, Abhinav; Bhuvaneshwari, M.; Chandrasekaran, N.; Mukherjee, Amitava	Differential effects of P25 TiO2 nanoparticles on freshwater green microalgae: Chlorella and Scenedesmus species	Aquat Toxicol	2016	nano		TiO2	81.1 % anatse, 18.9% rutile	Algae	Chlorophyta	Scenedesmaceae	Scenedesmus sp.	Scenedesmus sp.		EC10	3	72	169	1	1
Nair, P. M. G.; Park, S. Y.; Lee, S. W.; Choi, J.	Differential expression of ribosomal protein gene, gonadotrophin releasing hormone gene and Balbiani ring protein gene in silver nanoparticles exposed Chironomus riparius	Aquat Toxicol	2011	nano		Ag		Insect	Arthropoda	Chironomidae	C. riparius	Chironomus riparius	Midge	NOEC	1	24	2000	10	1
Nair, P. M. G.; Park, S. Y.; Lee, S. W.; Choi, J.	Differential expression of ribosomal protein gene, gonadotrophin releasing hormone gene and Balbiani ring protein gene in silver nanoparticles exposed Chironomus riparius	Aquat Toxicol	2011	nano		Ag		Insect	Arthropoda	Chironomidae	C. riparius	Chironomus riparius	Midge	LOEC	25	600	0.2	1	2
Poynton, Helen C. Lazorchak, James M.; Impellitteri, Christopher A.; Smith, Mark E.; Rogers, Kim; Patra, Manomita; Hammer, Katherine A.; Allen, H. Joel; Vulpe, Chris D.	Differential gene expression in daphnia magna suggests distinct modes of action and bioavailability for Zno nanoparticles and Zn ions	Environ Sci Technol	2011	nano		ZnO	NA	Crustacean	Arthropoda	Daphniidae	D. magna	Daphnia magna		LC10	1	24	3700	10	1
Poynton, Helen C. Lazorchak, James M.; Impellitteri, Christopher A.; Smith, Mark E.; Rogers, Kim; Patra, Manomita; Hammer, Katherine A.; Allen, H. Joel; Vulpe, Chris D.	Differential gene expression in daphnia magna suggests distinct modes of action and bioavailability for Zno nanoparticles and Zn ions	Environ Sci Technol	2011	dissolved		ZnSO4-7H2O	NA	Crustacean	Arthropoda	Daphniidae	D. magna	Daphnia magna		LC10	1	24	680	10	1
Kim J; Kim S; Lee S.	Differentiation of the toxicities of silver nanoparticles and silver ions to the Japanese medaka (Oryzias latipes) and the cladoceran Daphnia magna.	Nanotoxicology	2011	nano		Ag		Crustacean	Arthropoda	Daphniidae	D. magna	Daphnia magna		EC50	2	48	1	10	10
Kim J; Kim S; Lee S.	Differentiation of the toxicities of silver nanoparticles and silver ions to the Japanese medaka (Oryzias latipes) and the cladoceran Daphnia magna.	Nanotoxicology	2011	nano		Ag		Crustacean	Arthropoda	Daphniidae	D. magna	Daphnia magna		EC50	2	48	1.4	10	10
Kim J; Kim S; Lee S.	Differentiation of the toxicities of silver nanoparticles and silver ions to the Japanese medaka (Oryzias latipes) and the cladoceran Daphnia magna.	Nanotoxicology	2011	nano		Ag		Fish	Chordata	Adrianichthyidae	O. latipes	Oryzias latipes		LC50	4	96	28	10	10
Kim J; Kim S; Lee S.	Differentiation of the toxicities of silver nanoparticles and silver ions to the Japanese medaka (Oryzias latipes) and the cladoceran Daphnia magna.	Nanotoxicology	2011	nano		Ag		Fish	Chordata	Adrianichthyidae	O. latipes	Oryzias latipes		LC50	4	96	67	10	10
Gao, J. I. E.; Youn, S.; Hovsepyan, A.; Llaneza, V. L.; Wang, Y.; Bitton, G.; Bonzongo, J. C. J.	Dispersion and toxicity of selected manufactured nanomaterials in natural river water samples: Effects of water chemical composition.	Environ. Sci. Technol.	2009	nano		Ag		Crustacean	Arthropoda	Daphniidae	C. dubia	Ceriodaphnia dubia	Water Flea	LC50	2	48	0.69	10	10
Gao, J. I. E.; Youn, S.; Hovsepyan, A.; Llaneza, V. L.; Wang, Y.; Bitton, G.; Bonzongo, J. C. J.	Dispersion and toxicity of selected manufactured nanomaterials in natural river water samples: Effects of water chemical composition.	Environ. Sci. Technol.	2009	nano		Ag		Crustacean	Arthropoda	Daphniidae	C. dubia	Ceriodaphnia dubia	Water Flea	LC50	2	48	0.77	10	10
Gao, J. I. E.; Youn, S.; Hovsepyan, A.; Llaneza, V. L.; Wang, Y.; Bitton, G.; Bonzongo, J. C. J.	Dispersion and toxicity of selected manufactured nanomaterials in natural river water samples: Effects of water chemical composition.	Environ. Sci. Technol.	2009	nano		Ag		Crustacean	Arthropoda	Daphniidae	C. dubia	Ceriodaphnia dubia	Water Flea	LC50	2	48	6.18	10	10
Bianchini,A., and C.M. Wood	Does Sulfide or Water Hardness Protect Against Chronic Silver Toxicity in Daphnia magna? A Critial Assessment of the Acute-to-Chronic Toxicity Ratio for Silver	Ecotoxicol. Environ. Saf.71:32-40	2008	dissolved	7761888	Ag	Nitric acid, silver (1+) salt	Crustacean	Arthropoda	Daphniidae	D. magna	Daphnia magna	Water Flea	LC50	2	48	4.3689	10	10
Bianchini,A., and C.M. Wood	Does Sulfide or Water Hardness Protect Against Chronic Silver Toxicity in Daphnia magna? A Critial Assessment of the Acute-to-Chronic Toxicity Ratio for Silver	Ecotoxicol. Environ. Saf.71:32-40	2008	dissolved	7761888	Ag	Nitric acid, silver (1+) salt	Crustacean	Arthropoda	Daphniidae	D. magna	Daphnia magna	Water Flea	LC50	2	48	5.20712	10	10
Bianchini,A., and C.M. Wood	Does Sulfide or Water Hardness Protect Against Chronic Silver Toxicity in Daphnia magna? A Critial Assessment of the Acute-to-Chronic Toxicity Ratio for Silver	Ecotoxicol. Environ. Saf.71:32-40	2008	dissolved	7761888	Ag	Nitric acid, silver (1+) salt	Crustacean	Arthropoda	Daphniidae	D. magna	Daphnia magna	Water Flea	LC50	21	504	2.98457	1	10
Bianchini,A., and C.M. Wood	Does Sulfide or Water Hardness Protect Against Chronic Silver Toxicity in Daphnia magna? A Critial Assessment of the Acute-to-Chronic Toxicity Ratio for Silver	Ecotoxicol. Environ. Saf.71:32-40	2008	dissolved	7761888	Ag	Nitric acid, silver (1+) salt	Crustacean	Arthropoda	Daphniidae	D. magna	Daphnia magna	Water Flea	LC50	21	504	4.17205	1	10
Salieri, Beatrice Pasteris, Andrea Baumann, Jonas; Righi, Serena; Kser, Jan; D'Amato, Rosaria; Mazzesi, Benedetta; Filser, Juliane	Does the exposure mode to ENPs influence their toxicity to aquatic species? A case study with TiO2 nanoparticles and Daphnia magna	Environ Sci Pollut Res Int	2015	nano		TiO2	96% anatase, 4% rutile	Crustacean	Arthropoda	Daphniidae	D. magna	Daphnia magna		EC50	4	96	82000	10	10
Salieri, Beatrice Pasteris, Andrea Baumann, Jonas; Righi, Serena; Kser, Jan; D'Amato, Rosaria; Mazzesi, Benedetta; Filser, Juliane	Does the exposure mode to ENPs influence their toxicity to aquatic species? A case study with TiO2 nanoparticles and Daphnia magna	Environ Sci Pollut Res Int	2015	nano		TiO2	96% anatase, 4% rutile	Crustacean	Arthropoda	Daphniidae	D. magna	Daphnia magna		EC50	4	96	33000	10	10
Salieri, Beatrice Pasteris, Andrea Baumann, Jonas; Righi, Serena; Kser, Jan; D'Amato, Rosaria; Mazzesi, Benedetta; Filser, Juliane	Does the exposure mode to ENPs influence their toxicity to aquatic species? A case study with TiO2 nanoparticles and Daphnia magna	Environ Sci Pollut Res Int	2015	nano		TiO2	96% anatase, 4% rutile	Crustacean	Arthropoda	Daphniidae	D. magna	Daphnia magna		EC50	4	96	32000	10	10
Cherry,D.S., J.H.,Jr. Rodgers, R.L. Graney, and J.,Jr. Cairns	Dynamics and Control of the Asiatic Clam in the New River, Virginia	Bulletin 123, Virginia Water Resources Research Center:72 p.	1980	dissolved	7733020	zinc	Sulfuric acid, Zinc salt (1:1)	Molluscs	Mollusca	Cyrenidae	C. manilensis	Corbicula manilensis	Asiatic Clam	LC50	4	96	2445.93	10	10
Hund-Rinke, Kerstin; Simon, Markus	Ecotoxic effect of photocatalytic active nanoparticles (TiO2) on algae and daphnids	Environmental Science and Pollution Research	2006	nano		TiO2	anatase 100%	Algae	Chlorophyta	Scenedesmaceae	D. subspicatus	Desmodesmus subspicatus		EC50	3	72	44000	1	10
Blinova, I.; Ivask, A.; Heinlaan, M.; Mortimer, M.; Kahru, A.	Ecotoxicity of nanoparticles of CuO and ZnO in natural water	Environmental Pollution	2010	dissolved		ZnSO4-7H2O	NA	Invertebrates	Ciliophora	Tetrahymenidae	T. thermophila	Tetrahymena thermophila		EC 50	1	24	31226.7	10	10
Blinova, I.; Ivask, A.; Heinlaan, M.; Mortimer, M.; Kahru, A.	Ecotoxicity of nanoparticles of CuO and ZnO in natural water	Environmental Pollution	2010	dissolved		ZnSO4-7H2O	NA	Crustacean	Arthropoda	Daphniidae	D. magna	Daphnia magna		EC 50	2	48	6157.38	10	10
Blinova, I.; Ivask, A.; Heinlaan, M.; Mortimer, M.; Kahru, A.	Ecotoxicity of nanoparticles of CuO and ZnO in natural water	Environmental Pollution	2010	dissolved		ZnSO4-7H2O	NA	Crustacean	Crustacea	Thamnocephalidae	T. platyurus	Thamnocephalus platyurus		LC 50	1	24	967.588	10	10
Blinova, I.; Ivask, A.; Heinlaan, M.; Mortimer, M.; Kahru, A.	Ecotoxicity of nanoparticles of CuO and ZnO in natural water	Environmental Pollution	2010	nano		ZnO	NA	Invertebrates	Ciliophora	Tetrahymenidae	T. thermophila	Tetrahymena thermophila		EC 50	1	24	11700.4	10	10
Blinova, I. Ivask, A.; Heinlaan, M.; Mortimer, M.; Kahru, A.	Ecotoxicity of nanoparticles of CuO and ZnO in natural water	Environ Pollut	2010	nano		ZnO	NA	Crustacean	Arthropoda	Daphniidae	D. magna	Daphnia magna		EC 50	2	48	2116.03	10	10
Blinova, I. Ivask, A.; Heinlaan, M.; Mortimer, M.; Kahru, A.	Ecotoxicity of nanoparticles of CuO and ZnO in natural water	Environ Pollut	2010	nano		ZnO	NA	Crustacean	Crustacea	Thamnocephalidae	T. platyurus	Thamnocephalus platyurus		LC 50	1	24	174.261	10	10
Roh, J. Y.; Sim, S. J.; Yi, J.; Park, K.; Chung, K. H.; Ryu, D. Y.; Choi, J.	Ecotoxicity of silver nanoparticles on the soil nematode Caenorhabditis elegans using functional ecotoxicogenomics	Environ Sci Technol	2009	nano		Ag		Worms	Nematoda	Rhabditidae	C. elegans	Caenorhabditis elegans		LOEC	3	72	100	10	2
Marcone, Glauciene P.S.; Oliveira, Á. C.; Almeida, Gilberto; Umbuzeiro, Gisela A.; Jardim, Wilson F.	Ecotoxicity of TiO 2 to Daphnia similis under irradiation	Journal of hazardous materials	2012	nano		TiO2	Anatase:rutile=70:30	Crustacean	Arthropoda	Daphniidae	D. similis	Daphnia similis		EC50	2	48	7800	10	10
Marcone, Glauciene P.S.; Oliveira, Á. C.; Almeida, Gilberto; Umbuzeiro, Gisela A.; Jardim, Wilson F.	Ecotoxicity of TiO 2 to Daphnia similis under irradiation	Journal of hazardous materials	2012	nano		TiO2	Anatase 70 Rutile 30	Crustacean	Arthropoda	Daphniidae	D. similis	Daphnia similis		EC50	2	48	12500	10	10
Marcone, Glauciene P.S.; Oliveira, Á. C.; Almeida, Gilberto; Umbuzeiro, Gisela A.; Jardim, Wilson F.	Ecotoxicity of TiO 2 to Daphnia similis under irradiation	Journal of hazardous materials	2012	nano		TiO2	Anatse 100	Crustacean	Arthropoda	Daphniidae	D. similis	Daphnia similis		EC50	2	48	56900	10	10
Sadiq, I. Mohammed; Dalai, Swayamprava; Chandrasekaran, N.; Mukherjee, A.	Ecotoxicity study of titania (TiO2) NPs on two microalgae species: Scenedesmus sp. and Chlorella sp.	Ecotoxicol Environ Saf	2011	nano		TiO2	anatase	Algae	Chlorophyta	Chlorellaceae	Chlorella sp.	Chlorella sp.	Green Algae	EC50	3	72	16120	1	10
Sadiq, I. Mohammed; Dalai, Swayamprava; Chandrasekaran, N.; Mukherjee, A.	Ecotoxicity study of titania (TiO2) NPs on two microalgae species: Scenedesmus sp. and Chlorella sp.	Ecotoxicol Environ Saf	2011	nano		TiO2	anatase	Algae	Chlorophyta	Scenedesmaceae	Scenedesmus sp.	Scenedesmus sp.		EC50	3	72	21200	1	10
Sanchez-Moreno,S., J.A. Camargo, and A. Navas	Ecotoxicological Assessment of the Impact of Residual Heavy Metals on Soil Nematodes in the Guadiamar River Basin (Southern Spain)	Environ. Monit. Assess.116(1-3): 245-262	2006	dissolved	7733020	zinc	Sulfuric acid, Zinc salt (1:1)	Worms	Nematoda	Aphelenchoididae	A. avenae	Aphelenchus avenae	Nematode	LC50	2	48	27375	10	10
Sanchez-Moreno,S., J.A. Camargo, and A. Navas	Ecotoxicological Assessment of the Impact of Residual Heavy Metals on Soil Nematodes in the Guadiamar River Basin (Southern Spain)	Environ. Monit. Assess.116(1-3): 245-262	2006	dissolved	7733020	zinc	Sulfuric acid, Zinc salt (1:1)	Worms	Nematoda	Aphelenchoididae	A. avenae	Aphelenchus avenae	Nematode	LC50	3	72	17291.6	10	10
Sanchez-Moreno,S., J.A. Camargo, and A. Navas	Ecotoxicological Assessment of the Impact of Residual Heavy Metals on Soil Nematodes in the Guadiamar River Basin (Southern Spain)	Environ. Monit. Assess.116(1-3): 245-262	2006	dissolved	7733020	zinc	Sulfuric acid, Zinc salt (1:1)	Worms	Nematoda	Aphelenchoididae	A. avenae	Aphelenchus avenae	Nematode	LC50	4	96	13282.5	10	10
Sanchez-Moreno,S., J.A. Camargo, and A. Navas	Ecotoxicological Assessment of the Impact of Residual Heavy Metals on Soil Nematodes in the Guadiamar River Basin (Southern Spain)	Environ. Monit. Assess.116(1-3): 245-262	2006	dissolved	7733020	zinc	Sulfuric acid, Zinc salt (1:1)	Worms	Nematoda	Cephalobidae	C. persegnis	Cephalobus persegnis	Nematode	LC50	2	48	182756	10	10
Sanchez-Moreno,S., J.A. Camargo, and A. Navas	Ecotoxicological Assessment of the Impact of Residual Heavy Metals on Soil Nematodes in the Guadiamar River Basin (Southern Spain)	Environ. Monit. Assess.116(1-3): 245-262	2006	dissolved	7733020	zinc	Sulfuric acid, Zinc salt (1:1)	Worms	Nematoda	Cephalobidae	C. persegnis	Cephalobus persegnis	Nematode	LC50	3	72	86053	10	10
Sanchez-Moreno,S., J.A. Camargo, and A. Navas	Ecotoxicological Assessment of the Impact of Residual Heavy Metals on Soil Nematodes in the Guadiamar River Basin (Southern Spain)	Environ. Monit. Assess.116(1-3): 245-262	2006	dissolved	7733020	zinc	Sulfuric acid, Zinc salt (1:1)	Worms	Nematoda	Cephalobidae	C. persegnis	Cephalobus persegnis	Nematode	LC50	4	96	54952.4	10	10
Notenboom,J., K. Cruys, J. Hoekstra, and P. Van Beelen	Effect of Ambient Oxygen Concentration upon the Acute Toxicity of Chlorophenols and Heavy Metals to the Groundwater Copepod Parastenocaris germanica (Crustacea)	Ecotoxicol. Environ. Saf.24(2): 131-143	1992	dissolved	7733020	zinc	Sulfuric acid, Zinc salt (1:1)	Crustacean	Arthropoda	Parastenocarididae	P. germanica	Parastenocaris germanica	Groundwater Copepod	LC50	2	48	1822.3	10	10
Notenboom,J., K. Cruys, J. Hoekstra, and P. Van Beelen	Effect of Ambient Oxygen Concentration upon the Acute Toxicity of Chlorophenols and Heavy Metals to the Groundwater Copepod Parastenocaris germanica (Crustacea)	Ecotoxicol. Environ. Saf.24(2): 131-143	1992	dissolved	7733020	zinc	Sulfuric acid, Zinc salt (1:1)	Crustacean	Arthropoda	Parastenocarididae	P. germanica	Parastenocaris germanica	Groundwater Copepod	LC50	2	48	2186.76	10	10
Notenboom,J., K. Cruys, J. Hoekstra, and P. Van Beelen	Effect of Ambient Oxygen Concentration upon the Acute Toxicity of Chlorophenols and Heavy Metals to the Groundwater Copepod Parastenocaris germanica (Crustacea)	Ecotoxicol. Environ. Saf.24(2): 131-143	1992	dissolved	7733020	zinc	Sulfuric acid, Zinc salt (1:1)	Crustacean	Arthropoda	Parastenocarididae	P. germanica	Parastenocaris germanica	Groundwater Copepod	LC50	4	96	688.424	10	10
Notenboom,J., K. Cruys, J. Hoekstra, and P. Van Beelen	Effect of Ambient Oxygen Concentration upon the Acute Toxicity of Chlorophenols and Heavy Metals to the Groundwater Copepod Parastenocaris germanica (Crustacea)	Ecotoxicol. Environ. Saf.24(2): 131-143	1992	dissolved	7733020	zinc	Sulfuric acid, Zinc salt (1:1)	Crustacean	Arthropoda	Parastenocarididae	P. germanica	Parastenocaris germanica	Groundwater Copepod	LC50	4	96	931.397	10	10
Dalal,R., and S. Bhattacharya	Effect of Cadmium, Mercury, and Zinc on the Hepatic Microsomal Enzymes of Channa punctatus	Bull. Environ. Contam. Toxicol.52(6): 893-897	1994	dissolved	7646857	zinc	Zinc chloride (ZnCl2)	Fish	Chordata	Channidae	C. punctata	Channa punctata	Snake-Head Catfish	LC50	4	96	38374.2	10	10
Srivastava,M., M.M.S. Rawat, and A.K. Srivastava	Effect of Different Concentrations of Zinc on the Survival and Growth Behaviour of Chorella vulgaris	Pollut. Res.10(1): 49-51	1991	dissolved	7733020	zinc	Sulfuric acid, Zinc salt (1:1)	Algae	Chlorophyta	Chlorellaceae	C. vulgaris	Chlorella vulgaris	Green Algae	LC50	1	24	2024.78	10	10
Srivastava,M., M.M.S. Rawat, and A.K. Srivastava	Effect of Different Concentrations of Zinc on the Survival and Growth Behaviour of Chorella vulgaris	Pollut. Res.10(1): 49-51	1991	dissolved	7733020	zinc	Sulfuric acid, Zinc salt (1:1)	Algae	Chlorophyta	Chlorellaceae	C. vulgaris	Chlorella vulgaris	Green Algae	LC50	1.6667	40.0008	2024.78	10	10
Yim,J.H., K.W. Kim, and S.D. Kim	Effect of Hardness on Acute Toxicity of Metal Mixtures Using Daphnia magna: Prediction of Acid Mine Drainage Toxicity	J. Hazard. Mater.B138(1): 16-21	2006	dissolved	7733020	zinc	Sulfuric acid, Zinc salt (1:1)	Crustacean	Arthropoda	Daphniidae	D. magna	Daphnia magna	Water Flea	LC50	2	48	1290	10	10
Yim,J.H., K.W. Kim, and S.D. Kim	Effect of Hardness on Acute Toxicity of Metal Mixtures Using Daphnia magna: Prediction of Acid Mine Drainage Toxicity	J. Hazard. Mater.B138(1): 16-21	2006	dissolved	7733020	zinc	Sulfuric acid, Zinc salt (1:1)	Crustacean	Arthropoda	Daphniidae	D. magna	Daphnia magna	Water Flea	LC50	2	48	300	10	10
Soundrapandian,S., and K. Venkataraman	Effect of Heavy Metal Salts on the Life History of Daphnia similis Claus (Crustacea: Cladocera)	Proc. Indian Acad. Sci. Anim. Sci.99(5): 411-418	1990	dissolved	7733020	zinc	Sulfuric acid, Zinc salt (1:1)	Crustacean	Arthropoda	Daphniidae	D. similis	Daphnia similis	Water Flea	LC50	4	96	66.8176	10	10
Soundrapandian,S., and K. Venkataraman	Effect of Heavy Metal Salts on the Life History of Daphnia similis Claus (Crustacea: Cladocera)	Proc. Indian Acad. Sci. Anim. Sci.99(5): 411-418	1990	dissolved	7733020	zinc	Sulfuric acid, Zinc salt (1:1)	Crustacean	Arthropoda	Daphniidae	D. similis	Daphnia similis	Water Flea	LC50	4	96	101.239	10	10
James,R., K. Sampath, and K.P. Ponmani	Effect of Metal Mixtures on Activity of Two Respiratory Enzymes and Their Recovery in Oreochromis mossambicus (Peters)	Indian J. Exp. Biol.30(6): 496-499	1992	dissolved	7733020	zinc	Sulfuric acid, Zinc salt (1:1)	Fish	Chordata	Cichlidae	O. mossambicus	Oreochromis mossambicus	Mozambique Tilapia	LC50	4	96	1700.81	10	10
Cunningham, S.; Brennan-Fournet, M. E.; Ledwith, D.; Byrnes, L.; Joshi, L	Effect of nanoparticle stabilization and physicochemical properties on exposure outcome: acute toxicity of silver nanoparticle preparations in zebrafish (Danio rerio).	Environmental science and technology	2013	nano		Ag		Fish	Chordata	Cyprinidae	D. rerio	Danio rerio		EC50	2	48	8.45	10	10
Cunningham, S.; Brennan-Fournet, M. E.; Ledwith, D.; Byrnes, L.; Joshi, L	Effect of nanoparticle stabilization and physicochemical properties on exposure outcome: acute toxicity of silver nanoparticle preparations in zebrafish (Danio rerio).	Environmental science and technology	2013	nano		Ag		Fish	Chordata	Cyprinidae	D. rerio	Danio rerio		EC50	2	48	34.5	10	10
Cunningham, S.; Brennan-Fournet, M. E.; Ledwith, D.; Byrnes, L.; Joshi, L	Effect of nanoparticle stabilization and physicochemical properties on exposure outcome: acute toxicity of silver nanoparticle preparations in zebrafish (Danio rerio).	Environmental science and technology	2013	nano		Ag		Fish	Chordata	Cyprinidae	D. rerio	Danio rerio		EC50	2	48	45.5	10	10
Cunningham, S.; Brennan-Fournet, M. E.; Ledwith, D.; Byrnes, L.; Joshi, L	Effect of nanoparticle stabilization and physicochemical properties on exposure outcome: acute toxicity of silver nanoparticle preparations in zebrafish (Danio rerio).	Environmental science and technology	2013	nano		Ag		Fish	Chordata	Cyprinidae	D. rerio	Danio rerio		EC50	2	48	61	10	10
Cunningham, S.; Brennan-Fournet, M. E.; Ledwith, D.; Byrnes, L.; Joshi, L	Effect of nanoparticle stabilization and physicochemical properties on exposure outcome: acute toxicity of silver nanoparticle preparations in zebrafish (Danio rerio).	Environmental science and technology	2013	nano		Ag		Fish	Chordata	Cyprinidae	D. rerio	Danio rerio		EC50	2	48	205	10	10
Cunningham, S.; Brennan-Fournet, M. E.; Ledwith, D.; Byrnes, L.; Joshi, L	Effect of nanoparticle stabilization and physicochemical properties on exposure outcome: acute toxicity of silver nanoparticle preparations in zebrafish (Danio rerio).	Environmental science and technology	2013	nano		Ag		Fish	Chordata	Cyprinidae	D. rerio	Danio rerio		EC50	2	48	228	10	10
Cunningham, S.; Brennan-Fournet, M. E.; Ledwith, D.; Byrnes, L.; Joshi, L	Effect of nanoparticle stabilization and physicochemical properties on exposure outcome: acute toxicity of silver nanoparticle preparations in zebrafish (Danio rerio).	Environmental science and technology	2013	nano		Ag		Fish	Chordata	Cyprinidae	D. rerio	Danio rerio		EC50	2	48	351	10	10
Cunningham, S.; Brennan-Fournet, M. E.; Ledwith, D.; Byrnes, L.; Joshi, L	Effect of nanoparticle stabilization and physicochemical properties on exposure outcome: acute toxicity of silver nanoparticle preparations in zebrafish (Danio rerio).	Environmental science and technology	2013	nano		Ag		Fish	Chordata	Cyprinidae	D. rerio	Danio rerio		EC50	2	48	370	10	10
Cunningham, S.; Brennan-Fournet, M. E.; Ledwith, D.; Byrnes, L.; Joshi, L	Effect of nanoparticle stabilization and physicochemical properties on exposure outcome: acute toxicity of silver nanoparticle preparations in zebrafish (Danio rerio).	Environmental science and technology	2013	nano		Ag		Fish	Chordata	Cyprinidae	D. rerio	Danio rerio		EC50	2	48	2427	10	10
Cunningham, S.; Brennan-Fournet, M. E.; Ledwith, D.; Byrnes, L.; Joshi, L	Effect of nanoparticle stabilization and physicochemical properties on exposure outcome: acute toxicity of silver nanoparticle preparations in zebrafish (Danio rerio).	Environmental science and technology	2013	nano		Ag		Fish	Chordata	Cyprinidae	D. rerio	Danio rerio		EC50	2	48	3043	10	10
Cunningham, S.; Brennan-Fournet, M. E.; Ledwith, D.; Byrnes, L.; Joshi, L	Effect of nanoparticle stabilization and physicochemical properties on exposure outcome: acute toxicity of silver nanoparticle preparations in zebrafish (Danio rerio).	Environmental science and technology	2013	nano		Ag		Fish	Chordata	Cyprinidae	D. rerio	Danio rerio		EC50	2	48	3091	10	10
Cunningham, S.; Brennan-Fournet, M. E.; Ledwith, D.; Byrnes, L.; Joshi, L	Effect of nanoparticle stabilization and physicochemical properties on exposure outcome: acute toxicity of silver nanoparticle preparations in zebrafish (Danio rerio).	Environmental science and technology	2013	nano		Ag		Fish	Chordata	Cyprinidae	D. rerio	Danio rerio		EC50	2	48	3455	10	10
Cunningham, S.; Brennan-Fournet, M. E.; Ledwith, D.; Byrnes, L.; Joshi, L	Effect of nanoparticle stabilization and physicochemical properties on exposure outcome: acute toxicity of silver nanoparticle preparations in zebrafish (Danio rerio).	Environmental science and technology	2013	nano		Ag		Fish	Chordata	Cyprinidae	D. rerio	Danio rerio		EC50	2	48	5891	10	10
Cunningham, S.; Brennan-Fournet, M. E.; Ledwith, D.; Byrnes, L.; Joshi, L	Effect of nanoparticle stabilization and physicochemical properties on exposure outcome: acute toxicity of silver nanoparticle preparations in zebrafish (Danio rerio).	Environmental science and technology	2013	nano		Ag		Fish	Chordata	Cyprinidae	D. rerio	Danio rerio		EC50	2	48	6922	10	10
Wormington, Alexis M.; Coral, Jason; Alloy, Matthew M.; Delmar, Carmen L.; Mansfield, Charles M.; Klaine, Stephen J.; Bisesi, Joseph H.; Roberts, Aaron P.	Effect of natural organic matter on the photo-induced toxicity of titanium dioxide nanoparticles	Environ Toxicol Chem	2017	nano		TiO2	anatase	Crustacean	Arthropoda	Daphniidae	D. magna	Daphnia magna		LC50	2	48	840	10	10
Wormington, Alexis M.; Coral, Jason; Alloy, Matthew M.; Delmar, Carmen L.; Mansfield, Charles M.; Klaine, Stephen J.; Bisesi, Joseph H.; Roberts, Aaron P.	Effect of natural organic matter on the photo-induced toxicity of titanium dioxide nanoparticles	Environ Toxicol Chem	2017	nano		TiO2	anatase	Crustacean	Arthropoda	Daphniidae	D. magna	Daphnia magna		HONEC	2	48	2000	10	1
Agrawal,U.	Effect of Sublethal Concentration of Zinc on Some Hematological Parameters of Freshwater Indian Catfish, Heteropneustes fossilis	J. Adv. Zool.15(2): 86-89	1994	dissolved	7733020	zinc	Sulfuric acid, Zinc salt (1:1)	Fish	Chordata	Heteropneustidae	H. fossilis	Heteropneustes fossilis	Indian Catfish	LC50	4	96	96176.8	10	10
Khan,M.A.Q., S.A. Ahmed, B. Catalin, A. Khodadoust, O. Ajayi, and M. Vaughn	Effect of Temperature on Heavy Metal Toxicity to Juvenile Crayfish, Orconectes immunis (Hagen)	Environ. Toxicol.21(5): 513-520	2006	dissolved	7733020	zinc	Sulfuric acid, Zinc salt (1:1)	Crustacean	Arthropoda	Cabaridae	O. immunis	Orconectes immunis	Crayfish	LC50	5	120	32396.4	10	10
Nicolas, Manier Sverine, Le Manach; Anne, Bado Nilles; Pascal, Pandard	Effect of two TiO 2 nanoparticles on the growth of unicellular green algae using the OECD 201 test guideline: influence of the exposure system	Toxicological and Environmental Chemistry	2016	nano		TiO2	Rutile (89%)	Algae	Chlorophyta	Selenastraceae	P. subcapitata	Pseudokirchneriella subcapitata		EC50	4	96	2700	1	10
Nicolas, Manier Sverine, Le Manach; Anne, Bado Nilles; Pascal, Pandard	Effect of two TiO 2 nanoparticles on the growth of unicellular green algae using the OECD 201 test guideline: influence of the exposure system	Toxicological and Environmental Chemistry	2016	nano		TiO2	Anatase (98.5%)	Algae	Chlorophyta	Selenastraceae	P. subcapitata	Pseudokirchneriella subcapitata		EC50	4	96	39000	1	10
Spicer,J.I., D. Morritt, and L. Maltby	Effect of Water-Borne Zinc on Osmoregulation in the Freshwater Amphipod Gammarus pulex (L.) from Populations that Differ in Their Sensitivity to Metal Stress	Funct. Ecol.12(2): 242-247	1998	dissolved	7733020	zinc	Sulfuric acid, Zinc salt (1:1)	Crustacean	Arthropoda	Gammaridae	G. pulex	Gammarus pulex	Scud	LC50	6	144	2098.7	10	10
Spicer,J.I., D. Morritt, and L. Maltby	Effect of Water-Borne Zinc on Osmoregulation in the Freshwater Amphipod Gammarus pulex (L.) from Populations that Differ in Their Sensitivity to Metal Stress	Funct. Ecol.12(2): 242-247	1998	dissolved	7733020	zinc	Sulfuric acid, Zinc salt (1:1)	Crustacean	Arthropoda	Gammaridae	G. pulex	Gammarus pulex	Scud	LC50	6	144	5197.71	10	10
Kaur,K., and K. Bajwa	Effect of Zinc and Cadmium on Early Life Stages of Common Carp, Cyprinus carpio Linn.	Ann. Biol.3(2): 28-33	1987	dissolved	7733020	zinc	Sulfuric acid, Zinc salt (1:1)	Fish	Chordata	Cyprinidae	C. carpio	Cyprinus carpio	Common Carp	LC50	2	48	2429.73	10	10
Kaur,K., and K. Bajwa	Effect of Zinc and Cadmium on Early Life Stages of Common Carp, Cyprinus carpio Linn.	Ann. Biol.3(2): 28-33	1987	dissolved	7733020	zinc	Sulfuric acid, Zinc salt (1:1)	Fish	Chordata	Cyprinidae	C. carpio	Cyprinus carpio	Common Carp	LC50	2	48	2834.69	10	10
Kaur,K., and K. Bajwa	Effect of Zinc and Cadmium on Early Life Stages of Common Carp, Cyprinus carpio Linn.	Ann. Biol.3(2): 28-33	1987	dissolved	7733020	zinc	Sulfuric acid, Zinc salt (1:1)	Fish	Chordata	Cyprinidae	C. carpio	Cyprinus carpio	Common Carp	LC50	3	72	526.442	10	10
Kaur,K., and K. Bajwa	Effect of Zinc and Cadmium on Early Life Stages of Common Carp, Cyprinus carpio Linn.	Ann. Biol.3(2): 28-33	1987	dissolved	7733020	zinc	Sulfuric acid, Zinc salt (1:1)	Fish	Chordata	Cyprinidae	C. carpio	Cyprinus carpio	Common Carp	LC50	3	72	2794.19	10	10
Anadu,D.I., G.A. Chapman, L.R. Curtis, and R.A. Tubb	Effect of Zinc Exposure on Subsequent Acute Tolerance to Heavy Metals in Rainbow Trout	Bull. Environ. Contam. Toxicol.43(3): 329-336	1989	dissolved	7646857	zinc	Zinc chloride (ZnCl2)	Fish	Chordata	Salmonidae	O. mykiss	Oncorhynchus mykiss	Rainbow Trout	LC50	4	96	51.3255	10	10
Anadu,D.I., G.A. Chapman, L.R. Curtis, and R.A. Tubb	Effect of Zinc Exposure on Subsequent Acute Tolerance to Heavy Metals in Rainbow Trout	Bull. Environ. Contam. Toxicol.43(3): 329-336	1989	dissolved	7646857	zinc	Zinc chloride (ZnCl2)	Fish	Chordata	Salmonidae	O. mykiss	Oncorhynchus mykiss	Rainbow Trout	LC50	4	96	86.8216	10	10
Anadu,D.I., G.A. Chapman, L.R. Curtis, and R.A. Tubb	Effect of Zinc Exposure on Subsequent Acute Tolerance to Heavy Metals in Rainbow Trout	Bull. Environ. Contam. Toxicol.43(3): 329-336	1989	dissolved	7646857	zinc	Zinc chloride (ZnCl2)	Fish	Chordata	Salmonidae	O. mykiss	Oncorhynchus mykiss	Rainbow Trout	LC50	4	96	97.8541	10	10
Anadu,D.I., G.A. Chapman, L.R. Curtis, and R.A. Tubb	Effect of Zinc Exposure on Subsequent Acute Tolerance to Heavy Metals in Rainbow Trout	Bull. Environ. Contam. Toxicol.43(3): 329-336	1989	dissolved	7646857	zinc	Zinc chloride (ZnCl2)	Fish	Chordata	Salmonidae	O. mykiss	Oncorhynchus mykiss	Rainbow Trout	LC50	4	96	118.001	10	10
Anadu,D.I., G.A. Chapman, L.R. Curtis, and R.A. Tubb	Effect of Zinc Exposure on Subsequent Acute Tolerance to Heavy Metals in Rainbow Trout	Bull. Environ. Contam. Toxicol.43(3): 329-336	1989	dissolved	7646857	zinc	Zinc chloride (ZnCl2)	Fish	Chordata	Salmonidae	O. mykiss	Oncorhynchus mykiss	Rainbow Trout	LC50	4	96	45.5693	10	10
Crane,M.	Effect of Zinc on Four Populations and Two Generations of Gammarus pulex (L.)	Freshw. Biol.33(1): 119-126	1995	dissolved	7733020	zinc	Sulfuric acid, Zinc salt (1:1)	Crustacean	Arthropoda	Gammaridae	G. pulex	Gammarus pulex	Scud	LC50	2	48	1012.39	10	10
Crane,M.	Effect of Zinc on Four Populations and Two Generations of Gammarus pulex (L.)	Freshw. Biol.33(1): 119-126	1995	dissolved	7733020	zinc	Sulfuric acid, Zinc salt (1:1)	Crustacean	Arthropoda	Gammaridae	G. pulex	Gammarus pulex	Scud	LC50	2	48	6924.73	10	10
Crane,M.	Effect of Zinc on Four Populations and Two Generations of Gammarus pulex (L.)	Freshw. Biol.33(1): 119-126	1995	dissolved	7733020	zinc	Sulfuric acid, Zinc salt (1:1)	Crustacean	Arthropoda	Gammaridae	G. pulex	Gammarus pulex	Scud	LC50	3	72	404.955	10	10
Crane,M.	Effect of Zinc on Four Populations and Two Generations of Gammarus pulex (L.)	Freshw. Biol.33(1): 119-126	1995	dissolved	7733020	zinc	Sulfuric acid, Zinc salt (1:1)	Crustacean	Arthropoda	Gammaridae	G. pulex	Gammarus pulex	Scud	LC50	3	72	809.91	10	10
Crane,M.	Effect of Zinc on Four Populations and Two Generations of Gammarus pulex (L.)	Freshw. Biol.33(1): 119-126	1995	dissolved	7733020	zinc	Sulfuric acid, Zinc salt (1:1)	Crustacean	Arthropoda	Gammaridae	G. pulex	Gammarus pulex	Scud	LC50	4	96	404.955	10	10
Crane,M.	Effect of Zinc on Four Populations and Two Generations of Gammarus pulex (L.)	Freshw. Biol.33(1): 119-126	1995	dissolved	7733020	zinc	Sulfuric acid, Zinc salt (1:1)	Crustacean	Arthropoda	Gammaridae	G. pulex	Gammarus pulex	Scud	LC50	4	96	809.91	10	10
Crane,M.	Effect of Zinc on Four Populations and Two Generations of Gammarus pulex (L.)	Freshw. Biol.33(1): 119-126	1995	dissolved	7733020	zinc	Sulfuric acid, Zinc salt (1:1)	Crustacean	Arthropoda	Gammaridae	G. pulex	Gammarus pulex	Scud	LC50	4	96	809.91	10	10
Crane,M.	Effect of Zinc on Four Populations and Two Generations of Gammarus pulex (L.)	Freshw. Biol.33(1): 119-126	1995	dissolved	7733020	zinc	Sulfuric acid, Zinc salt (1:1)	Crustacean	Arthropoda	Gammaridae	G. pulex	Gammarus pulex	Scud	LC50	4	96	202.478	10	10
Crane,M.	Effect of Zinc on Four Populations and Two Generations of Gammarus pulex (L.)	Freshw. Biol.33(1): 119-126	1995	dissolved	7733020	zinc	Sulfuric acid, Zinc salt (1:1)	Crustacean	Arthropoda	Gammaridae	G. pulex	Gammarus pulex	Scud	LC50	4	96	202.478	10	10
Crane,M.	Effect of Zinc on Four Populations and Two Generations of Gammarus pulex (L.)	Freshw. Biol.33(1): 119-126	1995	dissolved	7733020	zinc	Sulfuric acid, Zinc salt (1:1)	Crustacean	Arthropoda	Gammaridae	G. pulex	Gammarus pulex	Scud	LC50	5	120	404.955	10	10
Khangarot,B.S.	Effect of Zinc, Copper and Mercury on Channa marulius (Hamilton)	Acta Hydrochim. Hydrobiol.9(6): 639-649	1981	dissolved	7733020	zinc	Sulfuric acid, Zinc salt (1:1)	Fish	Chordata	Channidae	C. marulius	Channa marulius	Snake-Head Catfish	LC50	10	240	8540.5	10	10
Khangarot,B.S.	Effect of Zinc, Copper and Mercury on Channa marulius (Hamilton)	Acta Hydrochim. Hydrobiol.9(6): 639-649	1981	dissolved	7733020	zinc	Sulfuric acid, Zinc salt (1:1)	Fish	Chordata	Channidae	C. marulius	Channa marulius	Snake-Head Catfish	LC50	3	72	11273.9	10	10
Khangarot,B.S.	Effect of Zinc, Copper and Mercury on Channa marulius (Hamilton)	Acta Hydrochim. Hydrobiol.9(6): 639-649	1981	dissolved	7733020	zinc	Sulfuric acid, Zinc salt (1:1)	Fish	Chordata	Channidae	C. marulius	Channa marulius	Snake-Head Catfish	LC50	4	96	10370.9	10	10
Khangarot,B.S.	Effect of Zinc, Copper and Mercury on Channa marulius (Hamilton)	Acta Hydrochim. Hydrobiol.9(6): 639-649	1981	dissolved	7733020	zinc	Sulfuric acid, Zinc salt (1:1)	Fish	Chordata	Channidae	C. marulius	Channa marulius	Snake-Head Catfish	LC50	0.5	12	20624.4	10	10
Khangarot,B.S.	Effect of Zinc, Copper and Mercury on Channa marulius (Hamilton)	Acta Hydrochim. Hydrobiol.9(6): 639-649	1981	dissolved	7733020	zinc	Sulfuric acid, Zinc salt (1:1)	Fish	Chordata	Channidae	C. marulius	Channa marulius	Snake-Head Catfish	LC50	1	24	16574.8	10	10
Allen HJ; Impellitteri CA; Macke DA; Heckman JL; Poynton HC; Lazorchak JM; Govindaswamy S; Roose DL; Nadagouda MN	Effects from filtration, capping agents, and presence/absence of food on the toxicity of silver nanoparticles to Daphnia magna.	Environ Toxicol Chem	2010	nano		Ag		Crustacean	Arthropoda	Daphniidae	D. magna	Daphnia magna		LC50	2	48	1.1	10	10
Pestana,J.L.T., A. Re, A.J.A. Nogueira, and A.M.V.M. Soares	Effects of Cadmium and Zinc on the Feeding Behaviour of Two Freshwater Crustaceans: Atyaephyra desmarestii (Decapoda) and Echinogammarus meridionalis (Amphipoda)	Chemosphere68(8): 1556-1562	2007	dissolved	7733020	zinc	Sulfuric acid, Zinc salt (1:1)	Crustacean	Arthropoda	Atyaephyra	A. desmarestii	Atyaephyra desmarestii	Freshwater Shrimp	LC50	4	96	3162.7	10	10
Pestana,J.L.T., A. Re, A.J.A. Nogueira, and A.M.V.M. Soares	Effects of Cadmium and Zinc on the Feeding Behaviour of Two Freshwater Crustaceans: Atyaephyra desmarestii (Decapoda) and Echinogammarus meridionalis (Amphipoda)	Chemosphere68(8): 1556-1562	2007	dissolved	7733020	zinc	Sulfuric acid, Zinc salt (1:1)	Crustacean	Arthropoda	Gammaridae	E. meridionalis	Echinogammarus meridionalis	Scud	LC50	4	96	2701.05	10	10
Bury,N.R., F. Galvez, and C.M. Wood	Effects of Chloride, Calcium, and Dissolved Organic Carbon on Silver Toxicity: Comparison Between Rainbow Trout and Fathead Minnows	Environ. Toxicol. Chem.18(1): 56-62	1999	dissolved	7761888	Ag	Nitric acid, silver (1+) salt	Fish	Chordata	Cyprinidae	P. promelas	Pimephales promelas	Fathead Minnow	LC50	4	96	0.4	10	10
Bury,N.R., F. Galvez, and C.M. Wood	Effects of Chloride, Calcium, and Dissolved Organic Carbon on Silver Toxicity: Comparison Between Rainbow Trout and Fathead Minnows	Environ. Toxicol. Chem.18(1): 56-62	1999	dissolved	7761888	Ag	Nitric acid, silver (1+) salt	Fish	Chordata	Cyprinidae	P. promelas	Pimephales promelas	Fathead Minnow	LC50	4	96	1.7	10	10
Bury,N.R., F. Galvez, and C.M. Wood	Effects of Chloride, Calcium, and Dissolved Organic Carbon on Silver Toxicity: Comparison Between Rainbow Trout and Fathead Minnows	Environ. Toxicol. Chem.18(1): 56-62	1999	dissolved	7761888	Ag	Nitric acid, silver (1+) salt	Fish	Chordata	Cyprinidae	P. promelas	Pimephales promelas	Fathead Minnow	LC50	4	96	2.3	10	10
Bury,N.R., F. Galvez, and C.M. Wood	Effects of Chloride, Calcium, and Dissolved Organic Carbon on Silver Toxicity: Comparison Between Rainbow Trout and Fathead Minnows	Environ. Toxicol. Chem.18(1): 56-62	1999	dissolved	7761888	Ag	Nitric acid, silver (1+) salt	Fish	Chordata	Cyprinidae	P. promelas	Pimephales promelas	Fathead Minnow	LC50	4	96	4.1	10	10
Bury,N.R., F. Galvez, and C.M. Wood	Effects of Chloride, Calcium, and Dissolved Organic Carbon on Silver Toxicity: Comparison Between Rainbow Trout and Fathead Minnows	Environ. Toxicol. Chem.18(1): 56-62	1999	dissolved	7761888	Ag	Nitric acid, silver (1+) salt	Fish	Chordata	Cyprinidae	P. promelas	Pimephales promelas	Fathead Minnow	LC50	4	96	4.9	10	10
Bury,N.R., F. Galvez, and C.M. Wood	Effects of Chloride, Calcium, and Dissolved Organic Carbon on Silver Toxicity: Comparison Between Rainbow Trout and Fathead Minnows	Environ. Toxicol. Chem.18(1): 56-62	1999	dissolved	7761888	Ag	Nitric acid, silver (1+) salt	Fish	Chordata	Cyprinidae	P. promelas	Pimephales promelas	Fathead Minnow	LC50	4	96	6.1	10	10
Bury,N.R., F. Galvez, and C.M. Wood	Effects of Chloride, Calcium, and Dissolved Organic Carbon on Silver Toxicity: Comparison Between Rainbow Trout and Fathead Minnows	Environ. Toxicol. Chem.18(1): 56-62	1999	dissolved	7761888	Ag	Nitric acid, silver (1+) salt	Fish	Chordata	Cyprinidae	P. promelas	Pimephales promelas	Fathead Minnow	LC50	4	96	6.2	10	10
Bury,N.R., F. Galvez, and C.M. Wood	Effects of Chloride, Calcium, and Dissolved Organic Carbon on Silver Toxicity: Comparison Between Rainbow Trout and Fathead Minnows	Environ. Toxicol. Chem.18(1): 56-62	1999	dissolved	7761888	Ag	Nitric acid, silver (1+) salt	Fish	Chordata	Cyprinidae	P. promelas	Pimephales promelas	Fathead Minnow	LC50	4	96	8.4	10	10
Bury,N.R., F. Galvez, and C.M. Wood	Effects of Chloride, Calcium, and Dissolved Organic Carbon on Silver Toxicity: Comparison Between Rainbow Trout and Fathead Minnows	Environ. Toxicol. Chem.18(1): 56-62	1999	dissolved	7761888	Ag	Nitric acid, silver (1+) salt	Fish	Chordata	Salmonidae	O. mykiss	Oncorhynchus mykiss	Rainbow Trout	LC50	4	96	10.6	10	10
Bury,N.R., F. Galvez, and C.M. Wood	Effects of Chloride, Calcium, and Dissolved Organic Carbon on Silver Toxicity: Comparison Between Rainbow Trout and Fathead Minnows	Environ. Toxicol. Chem.18(1): 56-62	1999	dissolved	7761888	Ag	Nitric acid, silver (1+) salt	Fish	Chordata	Salmonidae	O. mykiss	Oncorhynchus mykiss	Rainbow Trout	LC50	4	96	5.1	10	10
Bury,N.R., F. Galvez, and C.M. Wood	Effects of Chloride, Calcium, and Dissolved Organic Carbon on Silver Toxicity: Comparison Between Rainbow Trout and Fathead Minnows	Environ. Toxicol. Chem.18(1): 56-62	1999	dissolved	7761888	Ag	Nitric acid, silver (1+) salt	Fish	Chordata	Salmonidae	O. mykiss	Oncorhynchus mykiss	Rainbow Trout	LC50	4	96	5.2	10	10
Bury,N.R., F. Galvez, and C.M. Wood	Effects of Chloride, Calcium, and Dissolved Organic Carbon on Silver Toxicity: Comparison Between Rainbow Trout and Fathead Minnows	Environ. Toxicol. Chem.18(1): 56-62	1999	dissolved	7761888	Ag	Nitric acid, silver (1+) salt	Fish	Chordata	Salmonidae	O. mykiss	Oncorhynchus mykiss	Rainbow Trout	LC50	4	96	5.3	10	10
Bury,N.R., F. Galvez, and C.M. Wood	Effects of Chloride, Calcium, and Dissolved Organic Carbon on Silver Toxicity: Comparison Between Rainbow Trout and Fathead Minnows	Environ. Toxicol. Chem.18(1): 56-62	1999	dissolved	7761888	Ag	Nitric acid, silver (1+) salt	Fish	Chordata	Salmonidae	O. mykiss	Oncorhynchus mykiss	Rainbow Trout	LC50	4	96	5.6	10	10
Bury,N.R., F. Galvez, and C.M. Wood	Effects of Chloride, Calcium, and Dissolved Organic Carbon on Silver Toxicity: Comparison Between Rainbow Trout and Fathead Minnows	Environ. Toxicol. Chem.18(1): 56-62	1999	dissolved	7761888	Ag	Nitric acid, silver (1+) salt	Fish	Chordata	Salmonidae	O. mykiss	Oncorhynchus mykiss	Rainbow Trout	LC50	4	96	6.1	10	10
Bury,N.R., F. Galvez, and C.M. Wood	Effects of Chloride, Calcium, and Dissolved Organic Carbon on Silver Toxicity: Comparison Between Rainbow Trout and Fathead Minnows	Environ. Toxicol. Chem.18(1): 56-62	1999	dissolved	7761888	Ag	Nitric acid, silver (1+) salt	Fish	Chordata	Salmonidae	O. mykiss	Oncorhynchus mykiss	Rainbow Trout	LC50	4	96	8	10	10
Bury,N.R., F. Galvez, and C.M. Wood	Effects of Chloride, Calcium, and Dissolved Organic Carbon on Silver Toxicity: Comparison Between Rainbow Trout and Fathead Minnows	Environ. Toxicol. Chem.18(1): 56-62	1999	dissolved	7761888	Ag	Nitric acid, silver (1+) salt	Fish	Chordata	Salmonidae	O. mykiss	Oncorhynchus mykiss	Rainbow Trout	LC50	4	96	8.9	10	10
Wong,C.K.	Effects of Chromium, Copper, Nickel, and Zinc on Survival and Feeding of the Cladoceran Moina macrocopa	Bull. Environ. Contam. Toxicol.49:593-599	1992	dissolved	7733020	zinc	Sulfuric acid, Zinc salt (1:1)	Crustacean	Arthropoda	Moinidae	M. macrocopa	Moina macrocopa	Water Flea	LC50	2	48	473.797	10	10
Wong,C.K.	Effects of Chromium, Copper, Nickel, and Zinc on Survival and Feeding of the Cladoceran Moina macrocopa	Bull. Environ. Contam. Toxicol.49:593-599	1992	dissolved	7733020	zinc	Sulfuric acid, Zinc salt (1:1)	Crustacean	Arthropoda	Moinidae	M. macrocopa	Moina macrocopa	Water Flea	LC50	1	24	826.108	10	10
Pierson,K.B.	Effects of Chronic Zinc Exposure on the Growth, Sexual Maturity, Reproduction, and Bioaccumulation of the Guppy, Poecilia reticulata	Can. J. Fish. Aquat. Sci.38(1): 23-31	1981	dissolved	7733020	zinc	Sulfuric acid, Zinc salt (1:1)	Fish	Chordata	Poeciliidae	P. reticulata	Poecilia reticulata	Guppy	LC50	6.9792	167.501	587.185	10	10
Pierson,K.B.	Effects of Chronic Zinc Exposure on the Growth, Sexual Maturity, Reproduction, and Bioaccumulation of the Guppy, Poecilia reticulata	Can. J. Fish. Aquat. Sci.38(1): 23-31	1981	dissolved	7733020	zinc	Sulfuric acid, Zinc salt (1:1)	Fish	Chordata	Poeciliidae	P. reticulata	Poecilia reticulata	Guppy	LC50	4	96	704.622	10	10
Pierson,K.B.	Effects of Chronic Zinc Exposure on the Growth, Sexual Maturity, Reproduction, and Bioaccumulation of the Guppy, Poecilia reticulata	Can. J. Fish. Aquat. Sci.38(1): 23-31	1981	dissolved	7733020	zinc	Sulfuric acid, Zinc salt (1:1)	Fish	Chordata	Poeciliidae	P. reticulata	Poecilia reticulata	Guppy	LC50	4	96	2045.02	10	10
Pierson,K.B.	Effects of Chronic Zinc Exposure on the Growth, Sexual Maturity, Reproduction, and Bioaccumulation of the Guppy, Poecilia reticulata	Can. J. Fish. Aquat. Sci.38(1): 23-31	1981	dissolved	7733020	zinc	Sulfuric acid, Zinc salt (1:1)	Fish	Chordata	Poeciliidae	P. reticulata	Poecilia reticulata	Guppy	LC50	4	96	2591.71	10	10
Gao, J.; Wang, Y.; Hovsepyan, A.; Bonzongo, J. C. J.	Effects of engineered nanomaterials on microbial catalyzed biogeochemical processes in sediments	Journal of hazardous materials	2011	nano		Ag		Bacteria	-	-	ammonia-oxidizing bacteria (AOB)	ammonia-oxidizing bacteria (AOB)		HONEC	17	408	200	1	1
Cairns,J.,Jr., K.W. Thompson, and A.C. Hendricks	Effects of Fluctuating, Sublethal Applications of Heavy Metal Solutions upon the Gill Ventilation Response of Bluegills (Lepomis macrochirus)	EPA-600/3-81-003, U.S.EPA, Cincinnati, OH:104 p.	1981	dissolved	7733020	zinc	Sulfuric acid, Zinc salt (1:1)	Fish	Chordata	Centrarchidae	L. macrochirus	Lepomis macrochirus	Bluegill	LC50	4	96	1295.86	10	10
Brooks,A., R.M. White, and D.C. Paton	Effects of Heavy Metals on the Survival of Diacypris compacta (Herbst) (Ostracoda) from the Coorong, South Australia	Int. J. Salt Lake Res.4(2): 133-163	1995	dissolved	7733020	zinc	Sulfuric acid, Zinc salt (1:1)	Crustacean	Arthropoda	Cyprididae	D. compacta	Diacypris compacta	Ostracod	LC50	4	96	834.207	10	10
Brooks,A., R.M. White, and D.C. Paton	Effects of Heavy Metals on the Survival of Diacypris compacta (Herbst) (Ostracoda) from the Coorong, South Australia	Int. J. Salt Lake Res.4(2): 133-163	1995	dissolved	7733020	zinc	Sulfuric acid, Zinc salt (1:1)	Crustacean	Arthropoda	Cyprididae	D. compacta	Diacypris compacta	Ostracod	LC50	8	192	267.27	10	10
Fang, T.; Yu, L. P.; Zhang, W. C.; Bao, S. P.	Effects of humic acid and ionic strength on TiO2 nanoparticles sublethal toxicity to zebrafish	Ecotoxicology	2015	nano		TiO2	anatase	Fish	Chordata	Cyprinidae	D. rerio	Danio rerio		LOEC	4	96	200000	10	2
Fang, T.; Yu, L. P.; Zhang, W. C.; Bao, S. P.	Effects of humic acid and ionic strength on TiO2 nanoparticles sublethal toxicity to zebrafish	Ecotoxicology	2015	nano		TiO2	anatase	Fish	Chordata	Cyprinidae	D. rerio	Danio rerio		HONEC	4	96	500000	10	1
Roux,A.J.	Effects of Increased Environmental Realism on the Toxicity of Zinc and Selenium to Mosquitofish (Gambusia affinis) in Single Species Toxicity Tests	M.S.Thesis, North Carolina State University, Raleigh, NC:56 p.	1982	dissolved	7733020	zinc	Sulfuric acid, Zinc salt (1:1)	Fish	Chordata	Poeciliidae	G. affinis	Gambusia affinis	Western Mosquitofish	LC50	4	96	1498.33	10	10
Roux,A.J.	Effects of Increased Environmental Realism on the Toxicity of Zinc and Selenium to Mosquitofish (Gambusia affinis) in Single Species Toxicity Tests	M.S.Thesis, North Carolina State University, Raleigh, NC:56 p.	1982	dissolved	7733020	zinc	Sulfuric acid, Zinc salt (1:1)	Fish	Chordata	Poeciliidae	G. affinis	Gambusia affinis	Western Mosquitofish	LC50	4	96	1619.82	10	10
Roux,A.J.	Effects of Increased Environmental Realism on the Toxicity of Zinc and Selenium to Mosquitofish (Gambusia affinis) in Single Species Toxicity Tests	M.S.Thesis, North Carolina State University, Raleigh, NC:56 p.	1982	dissolved	7733020	zinc	Sulfuric acid, Zinc salt (1:1)	Fish	Chordata	Poeciliidae	G. affinis	Gambusia affinis	Western Mosquitofish	LC50	4	96	1660.32	10	10
Roux,A.J.	Effects of Increased Environmental Realism on the Toxicity of Zinc and Selenium to Mosquitofish (Gambusia affinis) in Single Species Toxicity Tests	M.S.Thesis, North Carolina State University, Raleigh, NC:56 p.	1982	dissolved	7733020	zinc	Sulfuric acid, Zinc salt (1:1)	Fish	Chordata	Poeciliidae	G. affinis	Gambusia affinis	Western Mosquitofish	LC50	4	96	1700.81	10	10
Roux,A.J.	Effects of Increased Environmental Realism on the Toxicity of Zinc and Selenium to Mosquitofish (Gambusia affinis) in Single Species Toxicity Tests	M.S.Thesis, North Carolina State University, Raleigh, NC:56 p.	1982	dissolved	7733020	zinc	Sulfuric acid, Zinc salt (1:1)	Fish	Chordata	Poeciliidae	G. affinis	Gambusia affinis	Western Mosquitofish	LC50	4	96	1700.81	10	10
Roux,A.J.	Effects of Increased Environmental Realism on the Toxicity of Zinc and Selenium to Mosquitofish (Gambusia affinis) in Single Species Toxicity Tests	M.S.Thesis, North Carolina State University, Raleigh, NC:56 p.	1982	dissolved	7733020	zinc	Sulfuric acid, Zinc salt (1:1)	Fish	Chordata	Poeciliidae	G. affinis	Gambusia affinis	Western Mosquitofish	LC50	4	96	1741.31	10	10
Roux,A.J.	Effects of Increased Environmental Realism on the Toxicity of Zinc and Selenium to Mosquitofish (Gambusia affinis) in Single Species Toxicity Tests	M.S.Thesis, North Carolina State University, Raleigh, NC:56 p.	1982	dissolved	7733020	zinc	Sulfuric acid, Zinc salt (1:1)	Fish	Chordata	Poeciliidae	G. affinis	Gambusia affinis	Western Mosquitofish	LC50	4	96	1781.8	10	10
Roux,A.J.	Effects of Increased Environmental Realism on the Toxicity of Zinc and Selenium to Mosquitofish (Gambusia affinis) in Single Species Toxicity Tests	M.S.Thesis, North Carolina State University, Raleigh, NC:56 p.	1982	dissolved	7733020	zinc	Sulfuric acid, Zinc salt (1:1)	Fish	Chordata	Poeciliidae	G. affinis	Gambusia affinis	Western Mosquitofish	LC50	4	96	1781.8	10	10
Roux,A.J.	Effects of Increased Environmental Realism on the Toxicity of Zinc and Selenium to Mosquitofish (Gambusia affinis) in Single Species Toxicity Tests	M.S.Thesis, North Carolina State University, Raleigh, NC:56 p.	1982	dissolved	7733020	zinc	Sulfuric acid, Zinc salt (1:1)	Fish	Chordata	Poeciliidae	G. affinis	Gambusia affinis	Western Mosquitofish	LC50	4	96	1903.29	10	10
Roux,A.J.	Effects of Increased Environmental Realism on the Toxicity of Zinc and Selenium to Mosquitofish (Gambusia affinis) in Single Species Toxicity Tests	M.S.Thesis, North Carolina State University, Raleigh, NC:56 p.	1982	dissolved	7733020	zinc	Sulfuric acid, Zinc salt (1:1)	Fish	Chordata	Poeciliidae	G. affinis	Gambusia affinis	Western Mosquitofish	LC50	4	96	2186.76	10	10
Roux,A.J.	Effects of Increased Environmental Realism on the Toxicity of Zinc and Selenium to Mosquitofish (Gambusia affinis) in Single Species Toxicity Tests	M.S.Thesis, North Carolina State University, Raleigh, NC:56 p.	1982	dissolved	7733020	zinc	Sulfuric acid, Zinc salt (1:1)	Fish	Chordata	Poeciliidae	G. affinis	Gambusia affinis	Western Mosquitofish	LC50	4	96	2591.71	10	10
Roux,A.J.	Effects of Increased Environmental Realism on the Toxicity of Zinc and Selenium to Mosquitofish (Gambusia affinis) in Single Species Toxicity Tests	M.S.Thesis, North Carolina State University, Raleigh, NC:56 p.	1982	dissolved	7733020	zinc	Sulfuric acid, Zinc salt (1:1)	Fish	Chordata	Poeciliidae	G. affinis	Gambusia affinis	Western Mosquitofish	LC50	4	96	2672.7	10	10
Roux,A.J.	Effects of Increased Environmental Realism on the Toxicity of Zinc and Selenium to Mosquitofish (Gambusia affinis) in Single Species Toxicity Tests	M.S.Thesis, North Carolina State University, Raleigh, NC:56 p.	1982	dissolved	7733020	zinc	Sulfuric acid, Zinc salt (1:1)	Fish	Chordata	Poeciliidae	G. affinis	Gambusia affinis	Western Mosquitofish	LC50	4	96	2834.69	10	10
Roux,A.J.	Effects of Increased Environmental Realism on the Toxicity of Zinc and Selenium to Mosquitofish (Gambusia affinis) in Single Species Toxicity Tests	M.S.Thesis, North Carolina State University, Raleigh, NC:56 p.	1982	dissolved	7733020	zinc	Sulfuric acid, Zinc salt (1:1)	Fish	Chordata	Poeciliidae	G. affinis	Gambusia affinis	Western Mosquitofish	LC50	4	96	2956.17	10	10
Erickson,R.J., L.T. Brooke, M.D. Kahl, F.V. Venter, S.L. Harting, T.P. Markee, and R.L. Spehar	Effects of Laboratory Test Conditions on the Toxicity of Silver to Aquatic Organisms	Environ. Toxicol. Chem.17(4): 572-578	1998	dissolved	7761888	Ag	Nitric acid, silver (1+) salt	Crustacean	Arthropoda	Daphniidae	D. magna	Daphnia magna	Water Flea	LC50	2	48	7.62018	10	10
Erickson,R.J., L.T. Brooke, M.D. Kahl, F.V. Venter, S.L. Harting, T.P. Markee, and R.L. Spehar	Effects of Laboratory Test Conditions on the Toxicity of Silver to Aquatic Organisms	Environ. Toxicol. Chem.17(4): 572-578	1998	dissolved	7761888	Ag	Nitric acid, silver (1+) salt	Crustacean	Arthropoda	Daphniidae	D. magna	Daphnia magna	Water Flea	LC50	2	48	0.368309	10	10
Erickson,R.J., L.T. Brooke, M.D. Kahl, F.V. Venter, S.L. Harting, T.P. Markee, and R.L. Spehar	Effects of Laboratory Test Conditions on the Toxicity of Silver to Aquatic Organisms	Environ. Toxicol. Chem.17(4): 572-578	1998	dissolved	7761888	Ag	Nitric acid, silver (1+) salt	Crustacean	Arthropoda	Daphniidae	D. magna	Daphnia magna	Water Flea	LC50	2	48	22.2255	10	10
Erickson,R.J., L.T. Brooke, M.D. Kahl, F.V. Venter, S.L. Harting, T.P. Markee, and R.L. Spehar	Effects of Laboratory Test Conditions on the Toxicity of Silver to Aquatic Organisms	Environ. Toxicol. Chem.17(4): 572-578	1998	dissolved	7761888	Ag	Nitric acid, silver (1+) salt	Fish	Chordata	Cyprinidae	P. promelas	Pimephales promelas	Fathead Minnow	LC50	4	96	7620.18	10	10
Erickson,R.J., L.T. Brooke, M.D. Kahl, F.V. Venter, S.L. Harting, T.P. Markee, and R.L. Spehar	Effects of Laboratory Test Conditions on the Toxicity of Silver to Aquatic Organisms	Environ. Toxicol. Chem.17(4): 572-578	1998	dissolved	7761888	Ag	Nitric acid, silver (1+) salt	Fish	Chordata	Cyprinidae	P. promelas	Pimephales promelas	Fathead Minnow	LC50	4	96	9525.23	10	10
Erickson,R.J., L.T. Brooke, M.D. Kahl, F.V. Venter, S.L. Harting, T.P. Markee, and R.L. Spehar	Effects of Laboratory Test Conditions on the Toxicity of Silver to Aquatic Organisms	Environ. Toxicol. Chem.17(4): 572-578	1998	dissolved	7761888	Ag	Nitric acid, silver (1+) salt	Fish	Chordata	Cyprinidae	P. promelas	Pimephales promelas	Fathead Minnow	LC50	4	96	1905.05	10	10
Erickson,R.J., L.T. Brooke, M.D. Kahl, F.V. Venter, S.L. Harting, T.P. Markee, and R.L. Spehar	Effects of Laboratory Test Conditions on the Toxicity of Silver to Aquatic Organisms	Environ. Toxicol. Chem.17(4): 572-578	1998	dissolved	7761888	Ag	Nitric acid, silver (1+) salt	Fish	Chordata	Cyprinidae	P. promelas	Pimephales promelas	Fathead Minnow	LC50	4	96	3.17508	10	10
Erickson,R.J., L.T. Brooke, M.D. Kahl, F.V. Venter, S.L. Harting, T.P. Markee, and R.L. Spehar	Effects of Laboratory Test Conditions on the Toxicity of Silver to Aquatic Organisms	Environ. Toxicol. Chem.17(4): 572-578	1998	dissolved	7761888	Ag	Nitric acid, silver (1+) salt	Fish	Chordata	Cyprinidae	P. promelas	Pimephales promelas	Fathead Minnow	LC50	4	96	3175.08	10	10
Erickson,R.J., L.T. Brooke, M.D. Kahl, F.V. Venter, S.L. Harting, T.P. Markee, and R.L. Spehar	Effects of Laboratory Test Conditions on the Toxicity of Silver to Aquatic Organisms	Environ. Toxicol. Chem.17(4): 572-578	1998	dissolved	7761888	Ag	Nitric acid, silver (1+) salt	Fish	Chordata	Cyprinidae	P. promelas	Pimephales promelas	Fathead Minnow	LC50	4	96	3810.09	10	10
Erickson,R.J., L.T. Brooke, M.D. Kahl, F.V. Venter, S.L. Harting, T.P. Markee, and R.L. Spehar	Effects of Laboratory Test Conditions on the Toxicity of Silver to Aquatic Organisms	Environ. Toxicol. Chem.17(4): 572-578	1998	dissolved	7761888	Ag	Nitric acid, silver (1+) salt	Fish	Chordata	Cyprinidae	P. promelas	Pimephales promelas	Fathead Minnow	LC50	4	96	5080.12	10	10
Erickson,R.J., L.T. Brooke, M.D. Kahl, F.V. Venter, S.L. Harting, T.P. Markee, and R.L. Spehar	Effects of Laboratory Test Conditions on the Toxicity of Silver to Aquatic Organisms	Environ. Toxicol. Chem.17(4): 572-578	1998	dissolved	7761888	Ag	Nitric acid, silver (1+) salt	Fish	Chordata	Cyprinidae	P. promelas	Pimephales promelas	Fathead Minnow	LC50	4	96	5.71514	10	10
Erickson,R.J., L.T. Brooke, M.D. Kahl, F.V. Venter, S.L. Harting, T.P. Markee, and R.L. Spehar	Effects of Laboratory Test Conditions on the Toxicity of Silver to Aquatic Organisms	Environ. Toxicol. Chem.17(4): 572-578	1998	dissolved	7761888	Ag	Nitric acid, silver (1+) salt	Fish	Chordata	Cyprinidae	P. promelas	Pimephales promelas	Fathead Minnow	LC50	4	96	5715.14	10	10
Erickson,R.J., L.T. Brooke, M.D. Kahl, F.V. Venter, S.L. Harting, T.P. Markee, and R.L. Spehar	Effects of Laboratory Test Conditions on the Toxicity of Silver to Aquatic Organisms	Environ. Toxicol. Chem.17(4): 572-578	1998	dissolved	7761888	Ag	Nitric acid, silver (1+) salt	Fish	Chordata	Cyprinidae	P. promelas	Pimephales promelas	Fathead Minnow	LC50	4	96	4.95312	10	10
Erickson,R.J., L.T. Brooke, M.D. Kahl, F.V. Venter, S.L. Harting, T.P. Markee, and R.L. Spehar	Effects of Laboratory Test Conditions on the Toxicity of Silver to Aquatic Organisms	Environ. Toxicol. Chem.17(4): 572-578	1998	dissolved	7761888	Ag	Nitric acid, silver (1+) salt	Fish	Chordata	Cyprinidae	P. promelas	Pimephales promelas	Fathead Minnow	LC50	4	96	6.35015	10	10
Erickson,R.J., L.T. Brooke, M.D. Kahl, F.V. Venter, S.L. Harting, T.P. Markee, and R.L. Spehar	Effects of Laboratory Test Conditions on the Toxicity of Silver to Aquatic Organisms	Environ. Toxicol. Chem.17(4): 572-578	1998	dissolved	7761888	Ag	Nitric acid, silver (1+) salt	Fish	Chordata	Cyprinidae	P. promelas	Pimephales promelas	Fathead Minnow	LC50	4	96	12.7003	10	10
Erickson,R.J., L.T. Brooke, M.D. Kahl, F.V. Venter, S.L. Harting, T.P. Markee, and R.L. Spehar	Effects of Laboratory Test Conditions on the Toxicity of Silver to Aquatic Organisms	Environ. Toxicol. Chem.17(4): 572-578	1998	dissolved	7761888	Ag	Nitric acid, silver (1+) salt	Fish	Chordata	Cyprinidae	P. promelas	Pimephales promelas	Fathead Minnow	LC50	4	96	3.17508	10	10
Erickson,R.J., L.T. Brooke, M.D. Kahl, F.V. Venter, S.L. Harting, T.P. Markee, and R.L. Spehar	Effects of Laboratory Test Conditions on the Toxicity of Silver to Aquatic Organisms	Environ. Toxicol. Chem.17(4): 572-578	1998	dissolved	7761888	Ag	Nitric acid, silver (1+) salt	Fish	Chordata	Cyprinidae	P. promelas	Pimephales promelas	Fathead Minnow	LC50	4	96	6.60416	10	10
Erickson,R.J., L.T. Brooke, M.D. Kahl, F.V. Venter, S.L. Harting, T.P. Markee, and R.L. Spehar	Effects of Laboratory Test Conditions on the Toxicity of Silver to Aquatic Organisms	Environ. Toxicol. Chem.17(4): 572-578	1998	dissolved	7761888	Ag	Nitric acid, silver (1+) salt	Fish	Chordata	Cyprinidae	P. promelas	Pimephales promelas	Fathead Minnow	LC50	4	96	67.3116	10	10
Bielmyer,G.K., R.A. Bell, and S.J. Klaine	Effects of Ligand-Bound Silver on Ceriodaphnia dubia	Environ. Toxicol. Chem.21(10): 2204-2208	2002	dissolved	7761888	Ag	Nitric acid, silver (1+) salt	Crustacean	Arthropoda	Daphniidae	C. dubia	Ceriodaphnia dubia	Water Flea	LC50	2	48	0.317508	10	10
Bielmyer,G.K., R.A. Bell, and S.J. Klaine	Effects of Ligand-Bound Silver on Ceriodaphnia dubia	Environ. Toxicol. Chem.21(10): 2204-2208	2002	dissolved	7761888	Ag	Nitric acid, silver (1+) salt	Crustacean	Arthropoda	Daphniidae	C. dubia	Ceriodaphnia dubia	Water Flea	LC50	2	48	0.349258	10	10
Bielmyer,G.K., R.A. Bell, and S.J. Klaine	Effects of Ligand-Bound Silver on Ceriodaphnia dubia	Environ. Toxicol. Chem.21(10): 2204-2208	2002	dissolved	7761888	Ag	Nitric acid, silver (1+) salt	Crustacean	Arthropoda	Daphniidae	C. dubia	Ceriodaphnia dubia	Water Flea	LC50	8	192	0.203205	1	10
Mahar AM; Watzin MC	Effects of Metal and Organophosphate Mixtures on Ceriodaphnia dubia Survival and Reproduction	Environ Toxicol Chem	2005	dissolved		Zn	Zinc chloride (ZnCl2)	Crustacean	Arthropoda	Daphniidae	C. dubia	Ceriodaphnia dubia	Water Flea	LC50	7	168	110	1	10
Mahar AM; Watzin MC	Effects of Metal and Organophosphate Mixtures on Ceriodaphnia dubia Survival and Reproduction	Environ Toxicol Chem	2005	dissolved		Zn	Zinc chloride (ZnCl2)	Crustacean	Arthropoda	Daphniidae	C. dubia	Ceriodaphnia dubia	Water Flea	LC50	7	168	122	1	10
Gaikwad,S.A.	Effects of Mixture and Three Individual Heavy Metals on Susceptibility of Three Fresh Water Fishes	Pollut. Res.8(1): 33-35	1989	dissolved	7733020	zinc	Sulfuric acid, Zinc salt (1:1)	Fish	Chordata	Cichlidae	E. maculatus	Etroplus maculatus	Pearlspot	LC50	4	96	4.25203	10	10
Gaikwad,S.A.	Effects of Mixture and Three Individual Heavy Metals on Susceptibility of Three Fresh Water Fishes	Pollut. Res.8(1): 33-35	1989	dissolved	7733020	zinc	Sulfuric acid, Zinc salt (1:1)	Fish	Chordata	Cichlidae	O. mossambicus	Oreochromis mossambicus	Mozambique Tilapia	LC50	4	96	5.11256	10	10
Xiong, Daowen; Fang, Tao; Yu, Linpeng; Sima, Xiaofeng; Zhu, Wentao	Effects of nano-scale TiO2, ZnO and their bulk counterparts on zebrafish: Acute toxicity, oxidative stress and oxidative damage	Science of The Total Environment	2011	nano		TiO2	Anatase	Fish	Chordata	Cyprinidae	D. rerio	Danio rerio		LC 50	4	96	124500	10	10
Xiong, Daowen; Fang, Tao; Yu, Linpeng; Sima, Xiaofeng; Zhu, Wentao	Effects of nano-scale TiO2, ZnO and their bulk counterparts on zebrafish: Acute toxicity, oxidative stress and oxidative damage	Science of The Total Environment	2011	nano		ZnO	Six-wurtzite	Fish	Chordata	Cyprinidae	D. rerio	Danio rerio		LC 50	4	96	4920	10	10
Bundschuh, Mirco; Zubrod, Jochen P.; Englert, Dominic; Seitz, Frank; Rosenfeldt, Ricki R.; Schulz, Ralf	Effects of nano-TiO2 in combination with ambient UV-irradiation on a leaf shredding amphipod	Chemosphere	2011	nano		TiO2	anatase 80%, rutile20%	Crustacean	Arthropoda	Gammaridae	G. fossarum	Gammarus fossarum		LOEC	7	168	200	10	2
Gökçe, D.; Köytepe, S.; Özcan, İ	Effects of nanoparticles on Daphnia magna population dynamics	Chemistry and Ecology	2018	nano		TiO2	anatase 90%, rutile NA	Crustacean	Arthropoda	Daphniidae	D. magna	Daphnia magna		LC50	4	96	1000	10	10
Jovanović, B.; Anastasova, L.; Rowe, E. W.; Zhang, Y.; Clapp, A. R.; Palić, D	Effects of nanosized titanium dioxide on innate immune system of fathead minnow (Pimephales promelas Rafinesque, 1820)	Ecotoxicology and environmental safety	2011	nano		TiO2	anatase	Fish	Chordata	Cyprinidae	P. promelas	Pimephales promelas		HONEC	7	168	1000000	10	1
McLaughlin, J.; Bonzongo, J. C. J.	Effects of natural water chemistry on nanosilver behavior and toxicity to Ceriodaphnia dubia and Pseudokirchneriella subcapitata	Environmental toxicology and chemistry	2012	nano		Ag		Crustacean	Arthropoda	Daphniidae	C. dubia	Ceriodaphnia dubia	Water Flea	LC50	2	48	433	10	10
McLaughlin, J.; Bonzongo, J. C. J.	Effects of natural water chemistry on nanosilver behavior and toxicity to Ceriodaphnia dubia and Pseudokirchneriella subcapitata	Environmental toxicology and chemistry	2012	nano		Ag		Algae	Chlorophyta	Selenastraceae	P. subcapitata	Pseudokirchneriella subcapitata		IC50	4	96	22600	1	10
Griffitt, R. J.; Luo, J.; Gao, J.; Bonzongo, J. C.; Barber, D. S.	Effects of particle composition and species on toxicity of metallic nanomaterials in aquatic organisms	Environmental Toxicology and Chemistry	2008	nano		Ag		Crustacean	Arthropoda	Daphniidae	C. dubia	Ceriodaphnia dubia	Water Flea	LC50	2	48	67	10	10
Griffitt, R. J.; Luo, J.; Gao, J.; Bonzongo, J. C.; Barber, D. S.	Effects of particle composition and species on toxicity of metallic nanomaterials in aquatic organisms	Environmental Toxicology and Chemistry	2008	nano		Ag		Crustacean	Arthropoda	Daphniidae	D. pulex	Daphnia pulex		LC50	2	48	40	10	10
Griffitt, R. J.; Luo, J.; Gao, J.; Bonzongo, J. C.; Barber, D. S.	Effects of particle composition and species on toxicity of metallic nanomaterials in aquatic organisms	Environmental Toxicology and Chemistry	2008	nano		Ag		Fish	Chordata	Cyprinidae	D. rerio	Danio rerio		LC50	2	48	7070	10	10
Griffitt, R. J.; Luo, J.; Gao, J.; Bonzongo, J. C.; Barber, D. S.	Effects of particle composition and species on toxicity of metallic nanomaterials in aquatic organisms	Environmental Toxicology and Chemistry	2008	nano		Ag		Algae	Chlorophyta	Selenastraceae	P. subcapitata	Pseudokirchneriella subcapitata		EC50	4	96	190	1	10
Karntanut,W., and D. Pascoe	Effects of Removing Symbiotic Green Algae on the Response of Hydra viridissima (Pallas 1776) to Metals	Ecotoxicol. Environ. Saf.60(3): 301-305	2005	dissolved	7733020	zinc	Sulfuric acid, Zinc salt (1:1)	Invertebrates	Cnidaria	Hydridae	H. viridissima	Hydra viridissima	Hydra	LC50	1	24	13363.5	10	10
Karntanut,W., and D. Pascoe	Effects of Removing Symbiotic Green Algae on the Response of Hydra viridissima (Pallas 1776) to Metals	Ecotoxicol. Environ. Saf.60(3): 301-305	2005	dissolved	7733020	zinc	Sulfuric acid, Zinc salt (1:1)	Invertebrates	Cnidaria	Hydridae	H. viridissima	Hydra viridissima	Hydra	LC50	1	24	21867.6	10	10
Karntanut,W., and D. Pascoe	Effects of Removing Symbiotic Green Algae on the Response of Hydra viridissima (Pallas 1776) to Metals	Ecotoxicol. Environ. Saf.60(3): 301-305	2005	dissolved	7733020	zinc	Sulfuric acid, Zinc salt (1:1)	Invertebrates	Cnidaria	Hydridae	H. viridissima	Hydra viridissima	Hydra	LC50	2	48	4859.46	10	10
Karntanut,W., and D. Pascoe	Effects of Removing Symbiotic Green Algae on the Response of Hydra viridissima (Pallas 1776) to Metals	Ecotoxicol. Environ. Saf.60(3): 301-305	2005	dissolved	7733020	zinc	Sulfuric acid, Zinc salt (1:1)	Invertebrates	Cnidaria	Hydridae	H. viridissima	Hydra viridissima	Hydra	LC50	2	48	2996.67	10	10
Karntanut,W., and D. Pascoe	Effects of Removing Symbiotic Green Algae on the Response of Hydra viridissima (Pallas 1776) to Metals	Ecotoxicol. Environ. Saf.60(3): 301-305	2005	dissolved	7733020	zinc	Sulfuric acid, Zinc salt (1:1)	Invertebrates	Cnidaria	Hydridae	H. viridissima	Hydra viridissima	Hydra	LC50	3	72	1538.83	10	10
Karntanut,W., and D. Pascoe	Effects of Removing Symbiotic Green Algae on the Response of Hydra viridissima (Pallas 1776) to Metals	Ecotoxicol. Environ. Saf.60(3): 301-305	2005	dissolved	7733020	zinc	Sulfuric acid, Zinc salt (1:1)	Invertebrates	Cnidaria	Hydridae	H. viridissima	Hydra viridissima	Hydra	LC50	3	72	2105.77	10	10
Karntanut,W., and D. Pascoe	Effects of Removing Symbiotic Green Algae on the Response of Hydra viridissima (Pallas 1776) to Metals	Ecotoxicol. Environ. Saf.60(3): 301-305	2005	dissolved	7733020	zinc	Sulfuric acid, Zinc salt (1:1)	Invertebrates	Cnidaria	Hydridae	H. viridissima	Hydra viridissima	Hydra	LC50	4	96	1012.39	10	10
Karntanut,W., and D. Pascoe	Effects of Removing Symbiotic Green Algae on the Response of Hydra viridissima (Pallas 1776) to Metals	Ecotoxicol. Environ. Saf.60(3): 301-305	2005	dissolved	7733020	zinc	Sulfuric acid, Zinc salt (1:1)	Invertebrates	Cnidaria	Hydridae	H. viridissima	Hydra viridissima	Hydra	LC50	4	96	1417.34	10	10
Guy,C.P., A.E. Pinkney, and M.H. Taylor	Effects of Sediment-Bound Zinc Contamination on Early Life Stages of the Mummichog (Fundulus heteroclitus L.) in the Christina Watershed, Delaware, USA	Environ. Toxicol. Chem.25(5): 1305-1311	2006	dissolved	7733020	zinc	Sulfuric acid, Zinc salt (1:1)	Fish	Chordata	Fundulidae	F. heteroclitus	Fundulus heteroclitus	Mummichog	LC50	4	96	409.005	10	10
Guy,C.P., A.E. Pinkney, and M.H. Taylor	Effects of Sediment-Bound Zinc Contamination on Early Life Stages of the Mummichog (Fundulus heteroclitus L.) in the Christina Watershed, Delaware, USA	Environ. Toxicol. Chem.25(5): 1305-1311	2006	dissolved	7733020	zinc	Sulfuric acid, Zinc salt (1:1)	Fish	Chordata	Fundulidae	F. heteroclitus	Fundulus heteroclitus	Mummichog	LC50	4	96	380.658	10	10
Burchardt, A. D.; Carvalho, R. N.; Valente, A.; Nativo, P.; Gilliland, D.; Garcìa, C. P.; Lettieri, T.	Effects of silver nanoparticles in diatom Thalassiosira pseudonana and cyanobacterium Synechococcus sp.	Environ Sci Technol	2012	nano		Ag		Cyanobacteria	Cyanobacteria	Synechococcaceae	Synechococcus sp.	Synechococcus sp.		EC50	3	72	355.97	1	10
Wu, Y.; Zhou, Q.; Li, H.; Liu, W.; Wang, T.; Jiang, G	Effects of silver nanoparticles on the development and histopathology biomarkers of Japanese medaka (Oryzias latipes) using the partial-life test.	Aquat Toxicol	2010	nano		Ag		Fish	Chordata	Adrianichthyidae	O. latipes	Oryzias latipes		LC50	2	48	1030	10	10
Khunyakari,R.P., V. Tare, and R.N. Sharma	Effects of Some Trace Heavy Metals on Poecilia reticulata (Peters).	J. Environ. Biol.22(2): 141-144	2001	dissolved	7733020	zinc	Sulfuric acid, Zinc salt (1:1)	Fish	Chordata	Poeciliidae	P. reticulata	Poecilia reticulata	Guppy	LC50	1	24	5879.95	10	10
Khunyakari,R.P., V. Tare, and R.N. Sharma	Effects of Some Trace Heavy Metals on Poecilia reticulata (Peters).	J. Environ. Biol.22(2): 141-144	2001	dissolved	7733020	zinc	Sulfuric acid, Zinc salt (1:1)	Fish	Chordata	Poeciliidae	P. reticulata	Poecilia reticulata	Guppy	LC50	2	48	5122.68	10	10
Hall,W.S., K.L. Dickson, F.Y. Saleh, J.H.,Jr. Rodgers, D. Wilcox, and A. Entazami	Effects of Suspended Solids on the Acute Toxicity of Zinc to Daphnia magna and Pimephales promelas	Water Resour. Bull.22(6): 913-920	1986	dissolved	7733020	zinc	Sulfuric acid, Zinc salt (1:1)	Crustacean	Arthropoda	Daphniidae	D. magna	Daphnia magna	Water Flea	LC50	2	48	372.559	10	10
Hall,W.S., K.L. Dickson, F.Y. Saleh, J.H.,Jr. Rodgers, D. Wilcox, and A. Entazami	Effects of Suspended Solids on the Acute Toxicity of Zinc to Daphnia magna and Pimephales promelas	Water Resour. Bull.22(6): 913-920	1986	dissolved	7733020	zinc	Sulfuric acid, Zinc salt (1:1)	Fish	Chordata	Cyprinidae	P. promelas	Pimephales promelas	Fathead Minnow	LC50	4	96	8487.86	10	10
Yu, Z.; Hao, R.; Zhang, L.; Zhu, Y.	Effects of TiO 2 , SiO 2 , Ag and CdTe/CdS quantum dots nanoparticles on toxicity of cadmium towards Chlamydomonas reinhardtii	Ecotoxicology and environmental safety	2018	nano		TiO2	anatase	Algae	Chlorophyta	Chlamydomonadaceae	C. reinhardtii	Chlamydomonas reinhardtii		EC50	4	96	359822	1	10
Fu, Ling; Hamzeh, Mahsa; Dodard, Sabine; Zhao, Yuan H.; Sunahara, Geoffrey I.	Effects of TiO2 nanoparticles on ROS production and growth inhibition using freshwater green algae pre-exposed to UV irradiation	Environmental toxicology and pharmacology	2015	nano		TiO2	anatase	Algae	Chlorophyta	Selenastraceae	P. subcapitata	Pseudokirchneriella subcapitata		LOEC	4	96	200	1	2
Chen, Jinyuan; Dong, Xia; Xin, Yuanyuan; Zhao, Meirong	Effects of titanium dioxide nano-particles on growth and some histological parameters of zebrafish (Danio rerio) after a long-term exposure	Aquat Toxicol	2011	nano		TiO2	anatase 75 %, rutile NA	Fish	Chordata	Cyprinidae	D. rerio	Danio rerio		LOEC	180	4320	4000	1	2
Chen, Jinyuan; Dong, Xia; Xin, Yuanyuan; Zhao, Meirong	Effects of titanium dioxide nano-particles on growth and some histological parameters of zebrafish (Danio rerio) after a long-term exposure	Aquat Toxicol	2011	nano		TiO2	mainly anatase	Fish	Chordata	Cyprinidae	D. rerio	Danio rerio		LOEC	180	4320	4000	1	2
Bianchini,A., and P. Carvalho de Castilho	Effects of Zinc Exposure on Oxygen Consumption and Gill Na+, K+-ATPase of the Estuarine Crab Chasmagnathus granulata Dana, 1851 (Decapoda - Grapsidae)	Bull. Environ. Contam. Toxicol.62(1): 63-69	1999	dissolved	7733020	zinc	Sulfuric acid, Zinc salt (1:1)	Crustacean	Arthropoda	Varunidae	C. granulata	Chasmagnathus granulata	Crab	LC50	4	96	6357.79	10	10
Lee, Woo Mi; An, Youn Joo	Effects of zinc oxide and titanium dioxide nanoparticles on green algae under visible, UVA, and UVB irradiations: No evidence of enhanced algal toxicity under UV pre-irradiation	Chemosphere	2013	nano		TiO2	NA	Algae	Chlorophyta	Selenastraceae	P. subcapitata	Pseudokirchneriella subcapitata		IC50	3	72	2530	1	10
Malik,D.S., K.V. Sastry, and D.P. Hamilton	Effects of Zinc Toxicity on Biochemical Composition of Muscle and Liver of Murrel (Channa punctatus)	Environ. Int.24(4): 433-438	1998	dissolved	7733020	zinc	Sulfuric acid, Zinc salt (1:1)	Fish	Chordata	Channidae	C. punctata	Channa punctata	Snake-Head Catfish	LC50	4	96	9921.4	10	10
Poynton, Helen C.; Chen, Chun; Alexander, Shaun L.; Major, Kaley M.; Blalock, Bonnie J.; Unrine, Jason M.	Enhanced toxicity of environmentally transformed ZnO nanoparticles relative to Zn ions in the epibenthic amphipod Hyalella azteca	Environmental Science	2019	nano		ZnO	NA	Crustacean	Arthropoda	Hyalellidae	H. azteca	Hyalella azteca		LC50	4	96	224.05	10	10
Poynton, Helen C.; Chen, Chun; Alexander, Shaun L.; Major, Kaley M.; Blalock, Bonnie J.; Unrine, Jason M.	Enhanced toxicity of environmentally transformed ZnO nanoparticles relative to Zn ions in the epibenthic amphipod Hyalella azteca	Environmental Science	2019	transformed-nano		ZnO	Zn3(PO4)2*4H2O: p6-ZnO NP(phosphate aged ZnO)	Crustacean	Arthropoda	Hyalellidae	H. azteca	Hyalella azteca		LC50	4	96	910.962	10	10
Poynton, Helen C.; Chen, Chun; Alexander, Shaun L.; Major, Kaley M.; Blalock, Bonnie J.; Unrine, Jason M.	Enhanced toxicity of environmentally transformed ZnO nanoparticles relative to Zn ions in the epibenthic amphipod Hyalella azteca	Environmental Science	2019	transformed-nano		ZnO	Zn3(PO4)2: p8-ZnO NP(phosphate aged ZnO)	Crustacean	Arthropoda	Hyalellidae	H. azteca	Hyalella azteca		LC50	4	96	649.573	10	10
Poynton, Helen C.; Chen, Chun; Alexander, Shaun L.; Major, Kaley M.; Blalock, Bonnie J.; Unrine, Jason M.	Enhanced toxicity of environmentally transformed ZnO nanoparticles relative to Zn ions in the epibenthic amphipod Hyalella azteca	Environmental Science	2019	transformed-nano		ZnO	ZnS: s-ZnO NP (sulfidized ZnO)	Crustacean	Arthropoda	Hyalellidae	H. azteca	Hyalella azteca		LC50	4	96	432.228	10	10
Poynton, Helen C.; Chen, Chun; Alexander, Shaun L.; Major, Kaley M.; Blalock, Bonnie J.; Unrine, Jason M.	Enhanced toxicity of environmentally transformed ZnO nanoparticles relative to Zn ions in the epibenthic amphipod Hyalella azteca	Environmental Science	2019	dissolved		ZnSO4-7H2O	NA	Crustacean	Arthropoda	Hyalellidae	H. azteca	Hyalella azteca		LC50	4	96	1143.51	10	10
Verma,S.R., I.P. Tonk, A.K. Gupta, and M. Saxena	Evaluation of an Application Factor for Determining the Safe Concentration of Agricultural and Industrial Chemicals	Water Res.18(1): 111-115	1984	dissolved	7733020	zinc	Sulfuric acid, Zinc salt (1:1)	Fish	Chordata	Cyprinidae	C. mrigala	Cirrhinus mrigala	Carp, Hawk Fish	LC50	4	96	5183.43	10	10
McLoughlin,N., D. Yin, L. Maltby, R.M. Wood, and H. Yu	Evaluation of Sensitivity and Specificity of Two Crustacean Biochemical Biomarkers	Environ. Toxicol. Chem.19(8): 2085-2092	2000	dissolved	7733020	zinc	Sulfuric acid, Zinc salt (1:1)	Crustacean	Arthropoda	Gammaridae	G. pulex	Gammarus pulex	Scud	LC50	2	48	1992.38	10	10
McLoughlin,N., D. Yin, L. Maltby, R.M. Wood, and H. Yu	Evaluation of Sensitivity and Specificity of Two Crustacean Biochemical Biomarkers	Environ. Toxicol. Chem.19(8): 2085-2092	2000	dissolved	7733020	zinc	Sulfuric acid, Zinc salt (1:1)	Crustacean	Arthropoda	Gammaridae	G. pulex	Gammarus pulex	Scud	LC50	3	72	1065.03	10	10
McLoughlin,N., D. Yin, L. Maltby, R.M. Wood, and H. Yu	Evaluation of Sensitivity and Specificity of Two Crustacean Biochemical Biomarkers	Environ. Toxicol. Chem.19(8): 2085-2092	2000	dissolved	7733020	zinc	Sulfuric acid, Zinc salt (1:1)	Crustacean	Arthropoda	Gammaridae	G. pulex	Gammarus pulex	Scud	LC50	4	96	870.653	10	10
McLoughlin,N., D. Yin, L. Maltby, R.M. Wood, and H. Yu	Evaluation of Sensitivity and Specificity of Two Crustacean Biochemical Biomarkers	Environ. Toxicol. Chem.19(8): 2085-2092	2000	dissolved	7733020	zinc	Sulfuric acid, Zinc salt (1:1)	Crustacean	Arthropoda	Gammaridae	G. pulex	Gammarus pulex	Scud	LC50	5	120	647.928	10	10
McLoughlin,N., D. Yin, L. Maltby, R.M. Wood, and H. Yu	Evaluation of Sensitivity and Specificity of Two Crustacean Biochemical Biomarkers	Environ. Toxicol. Chem.19(8): 2085-2092	2000	dissolved	7733020	zinc	Sulfuric acid, Zinc salt (1:1)	Crustacean	Arthropoda	Gammaridae	G. pulex	Gammarus pulex	Scud	LC50	6	144	558.838	10	10
Carlson,A.R., H. Nelson, and D. Hammermeister	Evaluation of Site-Specific Criteria for Copper and Zinc: An Integration of Metal Addition Toxicity, Effluent and Receiving Water Toxicity, and Ecological Survey Data	EPA-600/3-86-026, U.S.EPA, Duluth, MN:68 p.	1986	dissolved	7646857	zinc	Zinc chloride (ZnCl2)	Crustacean	Arthropoda	Daphniidae	C. dubia	Ceriodaphnia dubia	Water Flea	LC50	7	168	165	1	10
Carlson,A.R., H. Nelson, and D. Hammermeister	Evaluation of Site-Specific Criteria for Copper and Zinc: An Integration of Metal Addition Toxicity, Effluent and Receiving Water Toxicity, and Ecological Survey Data	EPA-600/3-86-026, U.S.EPA, Duluth, MN:68 p.	1986	dissolved	7646857	zinc	Zinc chloride (ZnCl2)	Fish	Chordata	Cyprinidae	P. promelas	Pimephales promelas	Fathead Minnow	LC50	4	96	550	10	10
Fort,D.J., B.L. James, and J.A. Bantle	Evaluation of the Developmental Toxicity of Five Compounds with the Frog Embryo Teratogenesis Assay: Xenopus (FETAX) and a Metabolic Activation System	J. Appl. Toxicol.9(6): 377-388	1989	dissolved	7733020	zinc	Sulfuric acid, Zinc salt (1:1)	Amphibian	Chordata	Pipidae	X. laevis	Xenopus laevis	African Clawed Frog	LC50	4	96	14173.4	10	10
Fort,D.J., B.L. James, and J.A. Bantle	Evaluation of the Developmental Toxicity of Five Compounds with the Frog Embryo Teratogenesis Assay: Xenopus (FETAX) and a Metabolic Activation System	J. Appl. Toxicol.9(6): 377-388	1989	dissolved	7733020	zinc	Sulfuric acid, Zinc salt (1:1)	Amphibian	Chordata	Pipidae	X. laevis	Xenopus laevis	African Clawed Frog	LC50	4	96	13687.5	10	10
Stebler, E. F.; Burks, S. L.; Bantle, J. A.; Dawson, D. A.	Evaluation of the Developmental Toxicity of Metal-Contaminated Sediments Using Short-Term Fathead Minnow and Frog Embryo-Larval Assays	Environ. Toxicol. Chem.7(1): 27-34	1988	dissolved	7733020	zinc	Sulfuric acid, Zinc salt (1:1)	Amphibian	Chordata	Pipidae	X. laevis	Xenopus laevis	African Clawed Frog	LC50	4	96	13971	10	10
Stebler, E. F.; Burks, S. L.; Bantle, J. A.; Dawson, D. A.	Evaluation of the Developmental Toxicity of Metal-Contaminated Sediments Using Short-Term Fathead Minnow and Frog Embryo-Larval Assays	Environ. Toxicol. Chem.7(1): 27-34	1988	dissolved	7733020	zinc	Sulfuric acid, Zinc salt (1:1)	Fish	Chordata	Cyprinidae	P. promelas	Pimephales promelas	Fathead Minnow	LC50	6	144	1457.84	10	10
Bianchini,A., K.C. Bowles, C.J. Brauner, J.W. Gorsuch, J.R. Kramer, and C.M. Wood	Evaluation of the Effect of Reactive Sulfide on the Acute Toxicity of Silver (I) to Daphnia magna. Part 2: Toxicity Results	Environ. Toxicol. Chem.21(6): 1294-1300	2002	dissolved	7733020	zinc	Sulfuric acid, Zinc salt (1:1)	Crustacean	Arthropoda	Daphniidae	D. magna	Daphnia magna	Water Flea	LC50	2	48	8.82802	10	10
Bianchini,A., K.C. Bowles, C.J. Brauner, J.W. Gorsuch, J.R. Kramer, and C.M. Wood	Evaluation of the Effect of Reactive Sulfide on the Acute Toxicity of Silver (I) to Daphnia magna. Part 2: Toxicity Results	Environ. Toxicol. Chem.21(6): 1294-1300	2002	dissolved	7761888	Ag	Nitric acid, silver (1+) salt	Crustacean	Arthropoda	Daphniidae	D. magna	Daphnia magna	Water Flea	LC50	2	48	0.114303	10	10
Bianchini,A., K.C. Bowles, C.J. Brauner, J.W. Gorsuch, J.R. Kramer, and C.M. Wood	Evaluation of the Effect of Reactive Sulfide on the Acute Toxicity of Silver (I) to Daphnia magna. Part 2: Toxicity Results	Environ. Toxicol. Chem.21(6): 1294-1300	2002	dissolved	7761888	Ag	Nitric acid, silver (1+) salt	Crustacean	Arthropoda	Daphniidae	D. magna	Daphnia magna	Water Flea	LC50	2	48	0.165104	10	10
Nair, P. M. G.; Park, S. Y.; Choi, J.	Evaluation of the effect of silver nanoparticles and silver ions using stress responsive gene	Chemosphere	2013	nano		Ag		Insect	Arthropoda	Chironomidae	C. riparius	Chironomus riparius	Midge	HONEC	1	24	1000	10	1
Mann,R.M., M.J. Ernste, R.A. Bell, J.R. Kramer, and C.M. Wood	Evaluation of the Protective Effects of Reactive Sulfide on the Acute Toxicity of Silver to Rainbow Trout (Oncorhynchus mykiss)	Environ. Toxicol. Chem.23(5): 1204-1210	2004	dissolved	7761888	Ag	Nitric acid, silver (1+) salt	Fish	Chordata	Salmonidae	O. mykiss	Oncorhynchus mykiss	Rainbow Trout	LC50	4	96	14.6703	10	10
Nelson, S. M.; Roline, R. A.	Evaluation of the Sensitivity of Rapid Toxicity Tests Relative to Daphnid Acute Lethality Tests	Bulletin of environmental contamination and toxicology	1998	dissolved		Zn	Zinc chloride (ZnCl2)	Crustacean	Arthropoda	Daphniidae	C. dubia	Ceriodaphnia dubia	Water Flea	LC50	1	24	169.7	10	10
Nelson, S. M.; Roline, R. A.	Evaluation of the Sensitivity of Rapid Toxicity Tests Relative to Daphnid Acute Lethality Tests	Bulletin of environmental contamination and toxicology	1998	dissolved		Zn	Zinc chloride (ZnCl2)	Crustacean	Arthropoda	Daphniidae	C. dubia	Ceriodaphnia dubia	Water Flea	LC50	2	48	127.7	10	10
Chae, Y. J.; Pham, C. H.; Lee, J.; Bae, E.; Yi, J.; Gu, M. B.	Evaluation of the toxic impact of silver nanoparticles on Japanese medaka (Oryzias latipes).	Aquat Toxicol	2009	nano		Ag		Fish	Chordata	Adrianichthyidae	O. latipes	Oryzias latipes		LC50	4	96	34.6	10	10
Diamond, J. M.; Koplish, D. E.; McMahon III, J.; Rost, R.	Evaluation of the Water-Effect Ratio Procedure for Metals in a Riverine System	Environmental Toxicology and Chemistry	1997	dissolved		Zn	Sulfuric acid, Zinc salt (1:1)	Crustacean	Arthropoda	Daphniidae	C. dubia	Ceriodaphnia dubia	Water Flea	LC50	2	48	199.3	10	10
Diamond,J.M., D.E. Koplish, J. McMahon III, and R. Rost	Evaluation of the Water-Effect Ratio Procedure for Metals in a Riverine System	Environ. Toxicol. Chem.16(3): 509-520	1997	dissolved	7733020	zinc	Sulfuric acid, Zinc salt (1:1)	Crustacean	Arthropoda	Daphniidae	C. dubia	Ceriodaphnia dubia	Water Flea	LC50	2	48	80.7076	10	10
Diamond,J.M., D.E. Koplish, J. McMahon III, and R. Rost	Evaluation of the Water-Effect Ratio Procedure for Metals in a Riverine System	Environ. Toxicol. Chem.16(3): 509-520	1997	dissolved	7733020	zinc	Sulfuric acid, Zinc salt (1:1)	Fish	Chordata	Cyprinidae	P. promelas	Pimephales promelas	Fathead Minnow	LC50	2	48	115.169	10	10
Diamond,J.M., D.E. Koplish, J. McMahon III, and R. Rost	Evaluation of the Water-Effect Ratio Procedure for Metals in a Riverine System	Environ. Toxicol. Chem.16(3): 509-520	1997	dissolved	7761888	Ag	Nitric acid, silver (1+) salt	Crustacean	Arthropoda	Daphniidae	C. dubia	Ceriodaphnia dubia	Water Flea	LC50	2	48	0.501662	10	10
Diamond,J.M., D.E. Koplish, J. McMahon III, and R. Rost	Evaluation of the Water-Effect Ratio Procedure for Metals in a Riverine System	Environ. Toxicol. Chem.16(3): 509-520	1997	dissolved	7761888	Ag	Nitric acid, silver (1+) salt	Fish	Chordata	Cyprinidae	P. promelas	Pimephales promelas	Fathead Minnow	LC50	2	48	3.61959	10	10
Erten-Unal,M., B.G. Wixson, N. Gale, and J.L. Pitt	Evaluation of Toxicity, Bioavailability and Speciation of Lead, Zinc and Cadmium in Mine/Mill Wastewaters	Chem. Spec. Bioavail.10(2): 37-46	1998	dissolved	7646857	zinc	Zinc chloride (ZnCl2)	Crustacean	Arthropoda	Daphniidae	D. magna	Daphnia magna	Water Flea	LC50	2	48	210	10	10
Erten-Unal,M., B.G. Wixson, N. Gale, and J.L. Pitt	Evaluation of Toxicity, Bioavailability and Speciation of Lead, Zinc and Cadmium in Mine/Mill Wastewaters	Chem. Spec. Bioavail.10(2): 37-46	1998	dissolved	7733020	zinc	Sulfuric acid, Zinc salt (1:1)	Crustacean	Arthropoda	Daphniidae	D. magna	Daphnia magna	Water Flea	LC50	2	48	620	10	10
Erten-Unal,M., B.G. Wixson, N. Gale, and J.L. Pitt	Evaluation of Toxicity, Bioavailability and Speciation of Lead, Zinc and Cadmium in Mine/Mill Wastewaters	Chem. Spec. Bioavail.10(2): 37-46	1998	dissolved	7733020	zinc	Sulfuric acid, Zinc salt (1:1)	Fish	Chordata	Cyprinidae	P. promelas	Pimephales promelas	Fathead Minnow	LC50	4	96	60	10	10
Erten-Unal,M., B.G. Wixson, N. Gale, and J.L. Pitt	Evaluation of Toxicity, Bioavailability and Speciation of Lead, Zinc and Cadmium in Mine/Mill Wastewaters	Chem. Spec. Bioavail.10(2): 37-46	1998	dissolved	7733020	zinc	Sulfuric acid, Zinc salt (1:1)	Fish	Chordata	Cyprinidae	P. promelas	Pimephales promelas	Fathead Minnow	LC50	4	96	514.293	10	10
Willis,M.	Experimental Studies of the Effects of Zinc on Ancylus fluviatilis (Mueller) (Mollusca; Gastropoda) From the Afon Crafnant, N. Wales	Arch. Hydrobiol.112(2): 299-316	1988	dissolved	7733020	zinc	Sulfuric acid, Zinc salt (1:1)	Molluscs	Mollusca	Planorbidae	A. fluviatilis	Ancylus fluviatilis	River Limpet	LC50	100	2400	52.6442	1	10
Willis,M.	Experimental Studies of the Effects of Zinc on Ancylus fluviatilis (Mueller) (Mollusca; Gastropoda) From the Afon Crafnant, N. Wales	Arch. Hydrobiol.112(2): 299-316	1988	dissolved	7733020	zinc	Sulfuric acid, Zinc salt (1:1)	Molluscs	Mollusca	Planorbidae	A. fluviatilis	Ancylus fluviatilis	River Limpet	LC50	100	2400	32.3964	1	10
Willis,M.	Experimental Studies of the Effects of Zinc on Ancylus fluviatilis (Mueller) (Mollusca; Gastropoda) From the Afon Crafnant, N. Wales	Arch. Hydrobiol.112(2): 299-316	1988	dissolved	7733020	zinc	Sulfuric acid, Zinc salt (1:1)	Molluscs	Mollusca	Planorbidae	A. fluviatilis	Ancylus fluviatilis	River Limpet	LC50	30	720	494.045	1	10
Willis,M.	Experimental Studies of the Effects of Zinc on Ancylus fluviatilis (Mueller) (Mollusca; Gastropoda) From the Afon Crafnant, N. Wales	Arch. Hydrobiol.112(2): 299-316	1988	dissolved	7733020	zinc	Sulfuric acid, Zinc salt (1:1)	Molluscs	Mollusca	Planorbidae	A. fluviatilis	Ancylus fluviatilis	River Limpet	LC50	30	720	218.676	1	10
Willis,M.	Experimental Studies of the Effects of Zinc on Ancylus fluviatilis (Mueller) (Mollusca; Gastropoda) From the Afon Crafnant, N. Wales	Arch. Hydrobiol.112(2): 299-316	1988	dissolved	7733020	zinc	Sulfuric acid, Zinc salt (1:1)	Molluscs	Mollusca	Planorbidae	A. fluviatilis	Ancylus fluviatilis	River Limpet	LC50	40	960	542.64	1	10
Willis,M.	Experimental Studies of the Effects of Zinc on Ancylus fluviatilis (Mueller) (Mollusca; Gastropoda) From the Afon Crafnant, N. Wales	Arch. Hydrobiol.112(2): 299-316	1988	dissolved	7733020	zinc	Sulfuric acid, Zinc salt (1:1)	Molluscs	Mollusca	Planorbidae	A. fluviatilis	Ancylus fluviatilis	River Limpet	LC50	40	960	145.784	1	10
Willis,M.	Experimental Studies of the Effects of Zinc on Ancylus fluviatilis (Mueller) (Mollusca; Gastropoda) From the Afon Crafnant, N. Wales	Arch. Hydrobiol.112(2): 299-316	1988	dissolved	7733020	zinc	Sulfuric acid, Zinc salt (1:1)	Molluscs	Mollusca	Planorbidae	A. fluviatilis	Ancylus fluviatilis	River Limpet	LC50	50	1200	105.288	1	10
Willis,M.	Experimental Studies of the Effects of Zinc on Ancylus fluviatilis (Mueller) (Mollusca; Gastropoda) From the Afon Crafnant, N. Wales	Arch. Hydrobiol.112(2): 299-316	1988	dissolved	7733020	zinc	Sulfuric acid, Zinc salt (1:1)	Molluscs	Mollusca	Planorbidae	A. fluviatilis	Ancylus fluviatilis	River Limpet	LC50	50	1200	348.261	1	10
Willis,M.	Experimental Studies of the Effects of Zinc on Ancylus fluviatilis (Mueller) (Mollusca; Gastropoda) From the Afon Crafnant, N. Wales	Arch. Hydrobiol.112(2): 299-316	1988	dissolved	7733020	zinc	Sulfuric acid, Zinc salt (1:1)	Molluscs	Mollusca	Planorbidae	A. fluviatilis	Ancylus fluviatilis	River Limpet	LC50	60	1440	80.991	1	10
Willis,M.	Experimental Studies of the Effects of Zinc on Ancylus fluviatilis (Mueller) (Mollusca; Gastropoda) From the Afon Crafnant, N. Wales	Arch. Hydrobiol.112(2): 299-316	1988	dissolved	7733020	zinc	Sulfuric acid, Zinc salt (1:1)	Molluscs	Mollusca	Planorbidae	A. fluviatilis	Ancylus fluviatilis	River Limpet	LC50	60	1440	242.973	1	10
Willis,M.	Experimental Studies of the Effects of Zinc on Ancylus fluviatilis (Mueller) (Mollusca; Gastropoda) From the Afon Crafnant, N. Wales	Arch. Hydrobiol.112(2): 299-316	1988	dissolved	7733020	zinc	Sulfuric acid, Zinc salt (1:1)	Molluscs	Mollusca	Planorbidae	A. fluviatilis	Ancylus fluviatilis	River Limpet	LC50	70	1680	76.9415	1	10
Willis,M.	Experimental Studies of the Effects of Zinc on Ancylus fluviatilis (Mueller) (Mollusca; Gastropoda) From the Afon Crafnant, N. Wales	Arch. Hydrobiol.112(2): 299-316	1988	dissolved	7733020	zinc	Sulfuric acid, Zinc salt (1:1)	Molluscs	Mollusca	Planorbidae	A. fluviatilis	Ancylus fluviatilis	River Limpet	LC50	70	1680	133.635	1	10
Willis,M.	Experimental Studies of the Effects of Zinc on Ancylus fluviatilis (Mueller) (Mollusca; Gastropoda) From the Afon Crafnant, N. Wales	Arch. Hydrobiol.112(2): 299-316	1988	dissolved	7733020	zinc	Sulfuric acid, Zinc salt (1:1)	Molluscs	Mollusca	Planorbidae	A. fluviatilis	Ancylus fluviatilis	River Limpet	LC50	80	1920	72.8919	1	10
Willis,M.	Experimental Studies of the Effects of Zinc on Ancylus fluviatilis (Mueller) (Mollusca; Gastropoda) From the Afon Crafnant, N. Wales	Arch. Hydrobiol.112(2): 299-316	1988	dissolved	7733020	zinc	Sulfuric acid, Zinc salt (1:1)	Molluscs	Mollusca	Planorbidae	A. fluviatilis	Ancylus fluviatilis	River Limpet	LC50	80	1920	97.1892	1	10
Willis,M.	Experimental Studies of the Effects of Zinc on Ancylus fluviatilis (Mueller) (Mollusca; Gastropoda) From the Afon Crafnant, N. Wales	Arch. Hydrobiol.112(2): 299-316	1988	dissolved	7733020	zinc	Sulfuric acid, Zinc salt (1:1)	Molluscs	Mollusca	Planorbidae	A. fluviatilis	Ancylus fluviatilis	River Limpet	LC50	90	2160	52.6442	1	10
Willis,M.	Experimental Studies of the Effects of Zinc on Ancylus fluviatilis (Mueller) (Mollusca; Gastropoda) From the Afon Crafnant, N. Wales	Arch. Hydrobiol.112(2): 299-316	1988	dissolved	7733020	zinc	Sulfuric acid, Zinc salt (1:1)	Molluscs	Mollusca	Planorbidae	A. fluviatilis	Ancylus fluviatilis	River Limpet	LC50	90	2160	36.446	1	10
Willis,M.	Experimental Studies of the Effects of Zinc on Ancylus fluviatilis (Mueller) (Mollusca; Gastropoda) From the Afon Crafnant, N. Wales	Arch. Hydrobiol.112(2): 299-316	1988	dissolved	7733020	zinc	Sulfuric acid, Zinc salt (1:1)	Molluscs	Mollusca	Planorbidae	A. fluviatilis	Ancylus fluviatilis	River Limpet	LC50	4	96	1295.86	10	10
Willis,M.	Experimental Studies of the Effects of Zinc on Ancylus fluviatilis (Mueller) (Mollusca; Gastropoda) From the Afon Crafnant, N. Wales	Arch. Hydrobiol.112(2): 299-316	1988	dissolved	7733020	zinc	Sulfuric acid, Zinc salt (1:1)	Molluscs	Mollusca	Planorbidae	A. fluviatilis	Ancylus fluviatilis	River Limpet	LC50	4	96	1822.3	10	10
Willis,M.	Experimental Studies on the Effects of Zinc on Erpobdella octulata (L.) (Annelida: Hirudinea) from the Afon Crafnant, N. Wales	Arch. Hydrobiol.116(4): 449-469	1989	dissolved	7733020	zinc	Sulfuric acid, Zinc salt (1:1)	Worms	Annelida	Erpobdellidae	E. octoculata	Erpobdella octoculata	Leech	LC50	4	96	830.158	10	10
Willis,M.	Experimental Studies on the Effects of Zinc on Erpobdella octulata (L.) (Annelida: Hirudinea) from the Afon Crafnant, N. Wales	Arch. Hydrobiol.116(4): 449-469	1989	dissolved	7733020	zinc	Sulfuric acid, Zinc salt (1:1)	Worms	Annelida	Erpobdellidae	E. octoculata	Erpobdella octoculata	Leech	LC50	4	96	3563.6	10	10
Saxena,K.K., A.K. Dubey, and R.R.S. Chauhan	Experimental Studies on Toxicity of Zinc and Cadmium to Heteropneustes fossilis (Bl.)	J. Freshw. Biol.5(4): 343-346	1993	dissolved	7733020	zinc	Sulfuric acid, Zinc salt (1:1)	Fish	Chordata	Heteropneustidae	H. fossilis	Heteropneustes fossilis	Indian Catfish	LC50	1	24	49809.5	10	10
Saxena,K.K., A.K. Dubey, and R.R.S. Chauhan	Experimental Studies on Toxicity of Zinc and Cadmium to Heteropneustes fossilis (Bl.)	J. Freshw. Biol.5(4): 343-346	1993	dissolved	7733020	zinc	Sulfuric acid, Zinc salt (1:1)	Fish	Chordata	Heteropneustidae	H. fossilis	Heteropneustes fossilis	Indian Catfish	LC50	2	48	40131	10	10
Saxena,K.K., A.K. Dubey, and R.R.S. Chauhan	Experimental Studies on Toxicity of Zinc and Cadmium to Heteropneustes fossilis (Bl.)	J. Freshw. Biol.5(4): 343-346	1993	dissolved	7733020	zinc	Sulfuric acid, Zinc salt (1:1)	Fish	Chordata	Heteropneustidae	H. fossilis	Heteropneustes fossilis	Indian Catfish	LC50	3	72	32153.4	10	10
Saxena,K.K., A.K. Dubey, and R.R.S. Chauhan	Experimental Studies on Toxicity of Zinc and Cadmium to Heteropneustes fossilis (Bl.)	J. Freshw. Biol.5(4): 343-346	1993	dissolved	7733020	zinc	Sulfuric acid, Zinc salt (1:1)	Fish	Chordata	Heteropneustidae	H. fossilis	Heteropneustes fossilis	Indian Catfish	LC50	4	96	24418.8	10	10
Gioda,C.R., L.A. Lissner, A. Pretto, J.B.T. Da Rocha, M.R.C. Schetinger, J.R. Neto, V.M. Morsch, and V.L. Loro	Exposure to Sublethal Concentrations of Zn(II) and Cu(II) Changes Biochemical Parameters in Leporinus obtusidens	Chemosphere69(1): 170-175	2007	dissolved	7733020	zinc	Sulfuric acid, Zinc salt (1:1)	Fish	Chordata	Anostomidae	L. obtusidens	Leporinus obtusidens	Characin	LC50	4	96	9556.94	10	10
Juganson, K.; Mortimer, M.; Ivask, A.; Kasemets, K.; Kahru, A.	Extracellular conversion of silver ions into silver nanoparticles by protozoan Tetrahymena thermophila.	Environmental Science	2013	nano		Ag		Invertebrates	Ciliophora	Tetrahymenidae	T. thermophila	Tetrahymena thermophila		EC50	1	24	205000	10	10
Juganson, K.; Mortimer, M.; Ivask, A.; Kasemets, K.; Kahru, A.	Extracellular conversion of silver ions into silver nanoparticles by protozoan Tetrahymena thermophila.	Environmental Science	2013	nano		Ag		Invertebrates	Ciliophora	Tetrahymenidae	T. thermophila	Tetrahymena thermophila		EC50	0.0833333	2	286000	10	10
Van Leeuwen,C.J., E.M.M. Grootelaar, and G. Niebeek	Fish Embryos as Teratogenicity Screens: A Comparison of Embryotoxicity Between Fish and Birds	Ecotoxicol. Environ. Saf.20(1): 42-52	1990	dissolved	7646857	zinc	Zinc chloride (ZnCl2)	Fish	Chordata	Cyprinidae	D. rerio	Danio rerio	Zebra Danio	LC50	7	168	4796.77	10	10
Kennedy, A. J.; Hull, M. S.; Bednar, A. J.; Goss, J. D.; Gunter, J. C.; Bouldin, J. L.; Steevens, J. A.	Fractionating Nanosilver: Importance for Determining Toxicity to Aquatic Test Organisms.	Environmental science and technology	2010	nano		Ag		Crustacean	Arthropoda	Daphniidae	D. magna	Daphnia magna		LC50	2	48	1.8	10	10
Kennedy, A. J.; Hull, M. S.; Bednar, A. J.; Goss, J. D.; Gunter, J. C.; Bouldin, J. L.; Steevens, J. A.	Fractionating Nanosilver: Importance for Determining Toxicity to Aquatic Test Organisms.	Environmental science and technology	2010	nano		Ag		Crustacean	Arthropoda	Daphniidae	D. magna	Daphnia magna		LC50	2	48	5.3	10	10
Kennedy, A. J.; Hull, M. S.; Bednar, A. J.; Goss, J. D.; Gunter, J. C.; Bouldin, J. L.; Steevens, J. A.	Fractionating Nanosilver: Importance for Determining Toxicity to Aquatic Test Organisms.	Environmental science and technology	2010	nano		Ag		Crustacean	Arthropoda	Daphniidae	D. magna	Daphnia magna		LC50	2	48	5.4	10	10
Kennedy, A. J.; Hull, M. S.; Bednar, A. J.; Goss, J. D.; Gunter, J. C.; Bouldin, J. L.; Steevens, J. A.	Fractionating Nanosilver: Importance for Determining Toxicity to Aquatic Test Organisms.	Environmental science and technology	2010	nano		Ag		Crustacean	Arthropoda	Daphniidae	D. magna	Daphnia magna		LC50	2	48	5.4	10	10
Kennedy, A. J.; Hull, M. S.; Bednar, A. J.; Goss, J. D.; Gunter, J. C.; Bouldin, J. L.; Steevens, J. A.	Fractionating Nanosilver: Importance for Determining Toxicity to Aquatic Test Organisms.	Environmental science and technology	2010	nano		Ag		Crustacean	Arthropoda	Daphniidae	D. magna	Daphnia magna		LC50	2	48	11.1	10	10
Kennedy, A. J.; Hull, M. S.; Bednar, A. J.; Goss, J. D.; Gunter, J. C.; Bouldin, J. L.; Steevens, J. A.	Fractionating Nanosilver: Importance for Determining Toxicity to Aquatic Test Organisms.	Environmental science and technology	2010	nano		Ag		Crustacean	Arthropoda	Daphniidae	D. magna	Daphnia magna		LC50	2	48	14.9	10	10
Kennedy, A. J.; Hull, M. S.; Bednar, A. J.; Goss, J. D.; Gunter, J. C.; Bouldin, J. L.; Steevens, J. A.	Fractionating Nanosilver: Importance for Determining Toxicity to Aquatic Test Organisms.	Environmental science and technology	2010	nano		Ag		Crustacean	Arthropoda	Daphniidae	D. magna	Daphnia magna		LC50	2	48	17.7	10	10
Kennedy, A. J.; Hull, M. S.; Bednar, A. J.; Goss, J. D.; Gunter, J. C.; Bouldin, J. L.; Steevens, J. A.	Fractionating Nanosilver: Importance for Determining Toxicity to Aquatic Test Organisms.	Environmental science and technology	2010	nano		Ag		Crustacean	Arthropoda	Daphniidae	D. magna	Daphnia magna		LC50	2	48	97	10	10
Kennedy, A. J.; Hull, M. S.; Bednar, A. J.; Goss, J. D.; Gunter, J. C.; Bouldin, J. L.; Steevens, J. A.	Fractionating Nanosilver: Importance for Determining Toxicity to Aquatic Test Organisms.	Environmental science and technology	2010	nano		Ag		Fish	Chordata	Cyprinidae	P. promelas	Pimephales promelas		LC50	2	48	9	10	10
Kennedy, A. J.; Hull, M. S.; Bednar, A. J.; Goss, J. D.; Gunter, J. C.; Bouldin, J. L.; Steevens, J. A.	Fractionating Nanosilver: Importance for Determining Toxicity to Aquatic Test Organisms.	Environmental science and technology	2010	nano		Ag		Fish	Chordata	Cyprinidae	P. promelas	Pimephales promelas		LC50	2	48	19.2	10	10
Kennedy, A. J.; Hull, M. S.; Bednar, A. J.; Goss, J. D.; Gunter, J. C.; Bouldin, J. L.; Steevens, J. A.	Fractionating Nanosilver: Importance for Determining Toxicity to Aquatic Test Organisms.	Environmental science and technology	2010	nano		Ag		Fish	Chordata	Cyprinidae	P. promelas	Pimephales promelas		LC50	2	48	41	10	10
Kennedy, A. J.; Hull, M. S.; Bednar, A. J.; Goss, J. D.; Gunter, J. C.; Bouldin, J. L.; Steevens, J. A.	Fractionating Nanosilver: Importance for Determining Toxicity to Aquatic Test Organisms.	Environmental science and technology	2010	nano		Ag		Fish	Chordata	Cyprinidae	P. promelas	Pimephales promelas		LC50	2	48	55.2	10	10
Kennedy, A. J.; Hull, M. S.; Bednar, A. J.; Goss, J. D.; Gunter, J. C.; Bouldin, J. L.; Steevens, J. A.	Fractionating Nanosilver: Importance for Determining Toxicity to Aquatic Test Organisms.	Environmental science and technology	2010	nano		Ag		Fish	Chordata	Cyprinidae	P. promelas	Pimephales promelas		LC50	2	48	60.7	10	10
Kennedy, A. J.; Hull, M. S.; Bednar, A. J.; Goss, J. D.; Gunter, J. C.; Bouldin, J. L.; Steevens, J. A.	Fractionating Nanosilver: Importance for Determining Toxicity to Aquatic Test Organisms.	Environmental science and technology	2010	nano		Ag		Fish	Chordata	Cyprinidae	P. promelas	Pimephales promelas		LC50	2	48	64.1	10	10
Kennedy, A. J.; Hull, M. S.; Bednar, A. J.; Goss, J. D.; Gunter, J. C.; Bouldin, J. L.; Steevens, J. A.	Fractionating Nanosilver: Importance for Determining Toxicity to Aquatic Test Organisms.	Environmental science and technology	2010	nano		Ag		Fish	Chordata	Cyprinidae	P. promelas	Pimephales promelas		LC50	2	48	69.9	10	10
Kennedy, A. J.; Hull, M. S.; Bednar, A. J.; Goss, J. D.; Gunter, J. C.; Bouldin, J. L.; Steevens, J. A.	Fractionating Nanosilver: Importance for Determining Toxicity to Aquatic Test Organisms.	Environmental science and technology	2010	nano		Ag		Fish	Chordata	Cyprinidae	P. promelas	Pimephales promelas		LC50	2	48	125.8	10	10
Hurel, Charlotte; Bignon, Ccile; Said-Mohamed, Cynthia; Amigoni, Sonia; Devers, Thierry; Guittard, Frederic	Functionalized and grafted TiO2, CeO2, and SiO2 nanoparticles-ecotoxicity on Daphnia magna and relevance of ecofriendly polymeric networks	Environmental Science and Pollution Research	2018	nano		TiO2	rutile 100 %	Crustacean	Arthropoda	Daphniidae	D. magna	Daphnia magna		EC50	3	72	303000	10	10
Rocco, Lucia; Santonastaso, Marianna; Mottola, Filomena; Costagliola, Domenico; Suero, Teresa; Pacifico, Severina; Stingo, Vincenzo	Genotoxicity assessment of TiO2 nanoparticles in the teleost Danio rerio	Ecotoxicology and environmental safety	2015	nano		TiO2	25% anatase 75% rutile	Fish	Chordata	Cyprinidae	D. rerio	Danio rerio		LC50	28	672	10	1	10
Luo, Z.; Chen, Z.; Qiu, Z.; Li, Y.; Du Laing, G.; Liu, A.; Yan, C.	Gold and silver nanoparticle effects on ammonia-oxidizing bacteria cultures under ammoxidation	Chemosphere	2015	nano		Ag		Bacteria	-	-	ammonia-oxidizing bacteria (AOB)	ammonia-oxidizing bacteria (AOB)		HONEC	45	1080	2000	1	1
Kim, E.; Kim, S. H.; Kim, H. C.; Lee, S. G.; Lee, S. J.; Jeong, S. W.	Growth inhibition of aquatic plant caused by silver and titanium oxide nanoparticles	Toxicology and Environmental Health Sciences	2011	nano		Ag		Aquatic freshwater plant	-	Lemnaceae	L. paucicostata	Lemna paucicostata		NOEC	7	168	100	1	1
Hamilton,S.J.	Hazard Assessment of Inorganics to Three Endangered Fish in the Green River, Utah	Ecotoxicol. Environ. Saf.30(2): 134-142	1995	dissolved	7646857	zinc	Zinc chloride (ZnCl2)	Fish	Chordata	Cyprinidae	G. elegans	Gila elegans	Bonytail	LC50	4	96	2302.45	10	10
Hamilton,S.J.	Hazard Assessment of Inorganics to Three Endangered Fish in the Green River, Utah	Ecotoxicol. Environ. Saf.30(2): 134-142	1995	dissolved	7646857	zinc	Zinc chloride (ZnCl2)	Fish	Chordata	Cyprinidae	P. lucius	Ptychocheilus lucius	Colorado Squawfish	LC50	4	96	5756.13	10	10
Hamilton,S.J.	Hazard Assessment of Inorganics to Three Endangered Fish in the Green River, Utah	Ecotoxicol. Environ. Saf.30(2): 134-142	1995	dissolved	7646857	zinc	Zinc chloride (ZnCl2)	Fish	Chordata	Cyprinidae	P. lucius	Ptychocheilus lucius	Colorado Squawfish	LC50	4	96	815.451	10	10
Hamilton,S.J.	Hazard Assessment of Inorganics to Three Endangered Fish in the Green River, Utah	Ecotoxicol. Environ. Saf.30(2): 134-142	1995	dissolved	7646857	zinc	Zinc chloride (ZnCl2)	Fish	Chordata	Cyprinidae	P. lucius	Ptychocheilus lucius	Colorado Squawfish	LC50	4	96	2062.61	10	10
Hamilton,S.J.	Hazard Assessment of Inorganics to Three Endangered Fish in the Green River, Utah	Ecotoxicol. Environ. Saf.30(2): 134-142	1995	dissolved	7646857	zinc	Zinc chloride (ZnCl2)	Fish	Chordata	Catostomidae	X. texanus	Xyrauchen texanus	Razorback Sucker	LC50	4	96	7674.83	10	10
Hamilton,S.J.	Hazard Assessment of Inorganics to Three Endangered Fish in the Green River, Utah	Ecotoxicol. Environ. Saf.30(2): 134-142	1995	dissolved	7646857	zinc	Zinc chloride (ZnCl2)	Fish	Chordata	Catostomidae	X. texanus	Xyrauchen texanus	Razorback Sucker	LC50	4	96	1966.68	10	10
Hamilton,S.J., and K.J. Buhl	Hazard Assessment of Inorganics, Individually and in Mixtures, to Two Endangered Fish in the San Juan River, New Mexico	Environ. Toxicol. Water Qual.12:195-209	1997	dissolved	7733020	zinc	Sulfuric acid, Zinc salt (1:1)	Fish	Chordata	Cyprinidae	P. lucius	Ptychocheilus lucius	Colorado Squawfish	LC50	1	24	3401.62	10	10
Hamilton,S.J., and K.J. Buhl	Hazard Assessment of Inorganics, Individually and in Mixtures, to Two Endangered Fish in the San Juan River, New Mexico	Environ. Toxicol. Water Qual.12:195-209	1997	dissolved	7733020	zinc	Sulfuric acid, Zinc salt (1:1)	Fish	Chordata	Cyprinidae	P. lucius	Ptychocheilus lucius	Colorado Squawfish	LC50	2	48	3401.62	10	10
Hamilton,S.J., and K.J. Buhl	Hazard Assessment of Inorganics, Individually and in Mixtures, to Two Endangered Fish in the San Juan River, New Mexico	Environ. Toxicol. Water Qual.12:195-209	1997	dissolved	7733020	zinc	Sulfuric acid, Zinc salt (1:1)	Fish	Chordata	Cyprinidae	P. lucius	Ptychocheilus lucius	Colorado Squawfish	LC50	3	72	3401.62	10	10
Hamilton,S.J., and K.J. Buhl	Hazard Assessment of Inorganics, Individually and in Mixtures, to Two Endangered Fish in the San Juan River, New Mexico	Environ. Toxicol. Water Qual.12:195-209	1997	dissolved	7733020	zinc	Sulfuric acid, Zinc salt (1:1)	Fish	Chordata	Cyprinidae	P. lucius	Ptychocheilus lucius	Colorado Squawfish	LC50	4	96	3401.62	10	10
Hamilton,S.J., and K.J. Buhl	Hazard Assessment of Inorganics, Individually and in Mixtures, to Two Endangered Fish in the San Juan River, New Mexico	Environ. Toxicol. Water Qual.12:195-209	1997	dissolved	7733020	zinc	Sulfuric acid, Zinc salt (1:1)	Fish	Chordata	Catostomidae	X. texanus	Xyrauchen texanus	Razorback Sucker	LC50	1	24	3968.56	10	10
Hamilton,S.J., and K.J. Buhl	Hazard Assessment of Inorganics, Individually and in Mixtures, to Two Endangered Fish in the San Juan River, New Mexico	Environ. Toxicol. Water Qual.12:195-209	1997	dissolved	7733020	zinc	Sulfuric acid, Zinc salt (1:1)	Fish	Chordata	Catostomidae	X. texanus	Xyrauchen texanus	Razorback Sucker	LC50	2	48	3968.56	10	10
Hamilton,S.J., and K.J. Buhl	Hazard Assessment of Inorganics, Individually and in Mixtures, to Two Endangered Fish in the San Juan River, New Mexico	Environ. Toxicol. Water Qual.12:195-209	1997	dissolved	7733020	zinc	Sulfuric acid, Zinc salt (1:1)	Fish	Chordata	Catostomidae	X. texanus	Xyrauchen texanus	Razorback Sucker	LC50	3	72	3968.56	10	10
Hamilton,S.J., and K.J. Buhl	Hazard Assessment of Inorganics, Individually and in Mixtures, to Two Endangered Fish in the San Juan River, New Mexico	Environ. Toxicol. Water Qual.12:195-209	1997	dissolved	7733020	zinc	Sulfuric acid, Zinc salt (1:1)	Fish	Chordata	Catostomidae	X. texanus	Xyrauchen texanus	Razorback Sucker	LC50	4	96	3968.56	10	10
Hamilton,S.J., and K.J. Buhl	Hazard Evaluation of Inorganics, Singly and in Mixtures, to Flannelmouth Sucker Catostomus latipinnis in the San Juan River, New Mexico	Ecotoxicol. Environ. Saf.38(3): 296-308	1997	dissolved	7733020	zinc	Sulfuric acid, Zinc salt (1:1)	Fish	Chordata	Catostomidae	C. latipinnis	Catostomus latipinnis	Flannelmouth Sucker	LC50	1	24	3600.05	10	10
Hamilton,S.J., and K.J. Buhl	Hazard Evaluation of Inorganics, Singly and in Mixtures, to Flannelmouth Sucker Catostomus latipinnis in the San Juan River, New Mexico	Ecotoxicol. Environ. Saf.38(3): 296-308	1997	dissolved	7733020	zinc	Sulfuric acid, Zinc salt (1:1)	Fish	Chordata	Catostomidae	C. latipinnis	Catostomus latipinnis	Flannelmouth Sucker	LC50	2	48	599.334	10	10
Hamilton,S.J., and K.J. Buhl	Hazard Evaluation of Inorganics, Singly and in Mixtures, to Flannelmouth Sucker Catostomus latipinnis in the San Juan River, New Mexico	Ecotoxicol. Environ. Saf.38(3): 296-308	1997	dissolved	7733020	zinc	Sulfuric acid, Zinc salt (1:1)	Fish	Chordata	Catostomidae	C. latipinnis	Catostomus latipinnis	Flannelmouth Sucker	LC50	3	72	599.334	10	10
Hamilton,S.J., and K.J. Buhl	Hazard Evaluation of Inorganics, Singly and in Mixtures, to Flannelmouth Sucker Catostomus latipinnis in the San Juan River, New Mexico	Ecotoxicol. Environ. Saf.38(3): 296-308	1997	dissolved	7733020	zinc	Sulfuric acid, Zinc salt (1:1)	Fish	Chordata	Catostomidae	C. latipinnis	Catostomus latipinnis	Flannelmouth Sucker	LC50	4	96	599.334	10	10
Rico,D., A. Martin-Gonzalez, S. Diaz, P. De Lucas, and J.C. Gutierrez	Heavy Metals Generate Reactive Oxygen Species in Terrestrial and Aquatic Ciliated Protozoa	Comp. Biochem. Physiol. C Comp. Pharmacol. Toxicol.149(1): 90-96	2009	dissolved	7733020	zinc	Sulfuric acid, Zinc salt (1:1)	Invertebrates	Ciliophora	Colpodidae	C. steinii	Colpoda steinii	Soil Protozoan	LC50	1	24	59690.4	10	10
Rico,D., A. Martin-Gonzalez, S. Diaz, P. De Lucas, and J.C. Gutierrez	Heavy Metals Generate Reactive Oxygen Species in Terrestrial and Aquatic Ciliated Protozoa	Comp. Biochem. Physiol. C Comp. Pharmacol. Toxicol.149(1): 90-96	2009	dissolved	7733020	zinc	Sulfuric acid, Zinc salt (1:1)	Invertebrates	Ciliophora	Colpodidae	C. steinii	Colpoda steinii	Soil Protozoan	LC50	1	24	13728	10	10
Rico,D., A. Martin-Gonzalez, S. Diaz, P. De Lucas, and J.C. Gutierrez	Heavy Metals Generate Reactive Oxygen Species in Terrestrial and Aquatic Ciliated Protozoa	Comp. Biochem. Physiol. C Comp. Pharmacol. Toxicol.149(1): 90-96	2009	dissolved	7733020	zinc	Sulfuric acid, Zinc salt (1:1)	Invertebrates	Ciliophora	Colpodidae	C. steinii	Colpoda steinii	Soil Protozoan	LC50	1	24	31870	10	10
Rico,D., A. Martin-Gonzalez, S. Diaz, P. De Lucas, and J.C. Gutierrez	Heavy Metals Generate Reactive Oxygen Species in Terrestrial and Aquatic Ciliated Protozoa	Comp. Biochem. Physiol. C Comp. Pharmacol. Toxicol.149(1): 90-96	2009	dissolved	7733020	zinc	Sulfuric acid, Zinc salt (1:1)	Invertebrates	Ciliophora	Tetrahymenidae	Tetrahymena sp.	Tetrahymena sp.	Ciliate Protozoan	LC50	1	24	79371.2	10	10
Jin, X.; Li, M.; Wang, J.; Marambio-Jones, C.; Peng, F.; Huang, X.; Hoek, E. M.	High-Throughput Screening of Silver Nanoparticle Stability and Bacterial Inactivation in Aquatic Media: Influence of Specific Ions.	Environmental science & technology	2010	nano		Ag		Bacteria	Proteobacteria	Pseudomonadaceae	P. putida	Pseudomonas putida		IC50	1	24	3000	1	10
Jin, X.; Li, M.; Wang, J.; Marambio-Jones, C.; Peng, F.; Huang, X.; Hoek, E. M.	High-Throughput Screening of Silver Nanoparticle Stability and Bacterial Inactivation in Aquatic Media: Influence of Specific Ions.	Environmental science & technology	2010	nano		Ag		Bacteria	Proteobacteria	Pseudomonadaceae	P. putida	Pseudomonas putida		IC50	1	24	50000	1	10
Hemalatha,S., and T.K. Banerjee	Histopathological Analysis of Sublethal Toxicity of Zinc Chloride to the Respiratory Organs of the Airbreathing Catfish Heteropneustes Fossilis (Bloch)	Biol. Res.30(1): 11-21	1997	dissolved	7646857	zinc	Zinc chloride (ZnCl2)	Fish	Chordata	Heteropneustidae	H. fossilis	Heteropneustes fossilis	Indian Catfish	LC50	4	96	35975.8	10	10
Govindasamy, R.; Rahuman, A. A	Histopathological studies and oxidative stress of synthesized silver nanoparticles in Mozambique tilapia (Oreochromis mossambicus).	Journal of Environmental Sciences	2012	nano		Ag		Fish	Chordata	Cichlidae	O. mossambicus	Oreochromis mossambicus		LC50	8	192	12600	10	10
Dinesan, K. C.	Histopathological Studies on Zinc Toxicity in Milkfish Chanos chanos Forsskal	Doctoral dissertation, Central Marine Fisheries Research Institute	1988	dissolved		Zn	Sulfuric acid, Zinc salt (1:1)	Fish	Chordata	Channidae	C. chanos	Chanos chanos		LC50	3	72	15000	10	10
Dinesan, K. C.	Histopathological Studies on Zinc Toxicity in Milkfish Chanos chanos Forsskal	Doctoral dissertation, Central Marine Fisheries Research Institute	1993	dissolved	7733020	zinc	Sulfuric acid, Zinc salt (1:1)	Fish	Chordata	Channidae	C. chanos	Chanos chanos	Milkfish, Salmon-Herring	LC50	3	72	6074.33	10	10
Peluso,L., A. Giusto, G.D. Bulus Rossini, L. Ferrari, A. Salibian, and A.E. Ronco	Hyalella curvispina (Amphipoda) as a Test Organism in Laboratory Toxicity Testing of Environmental Samples	Fresenius Environ. Bull.20(2): 372-376	2011	dissolved	7733020	zinc	Sulfuric acid, Zinc salt (1:1)	Crustacean	Arthropoda	Hyalellidae	H. curvispina	Hyalella curvispina	Scud	LC50	4	96	886.852	10	10
Peluso,L., A. Giusto, G.D. Bulus Rossini, L. Ferrari, A. Salibian, and A.E. Ronco	Hyalella curvispina (Amphipoda) as a Test Organism in Laboratory Toxicity Testing of Environmental Samples	Fresenius Environ. Bull.20(2): 372-376	2011	dissolved	7733020	zinc	Sulfuric acid, Zinc salt (1:1)	Crustacean	Arthropoda	Hyalellidae	H. curvispina	Hyalella curvispina	Scud	LC50	4	96	955.694	10	10
Cherchi, Carla; Chernenko, Tatyana; Diem, Max; Gu, April Z.	Impact of nano titanium dioxide exposure on cellular structure of Anabaena variabilis and evidence of internalization	Environmental toxicology and chemistry	2011	nano		TiO2	anatase	Cyanobacteria	Cyanobacteria	Nostocaceae	A. variabilis	Anabaena variabilis		EC50	4	96	620	1	10
Li, Shibin; Ma, Hongbo; Wallis, Lindsay K.; Etterson, Matthew A.; Riley, Benjamin; Hoff, Dale J.; Diamond, Stephen A.	Impact of natural organic matter on particle behavior and phototoxicity of titanium dioxide nanoparticles	Science of The Total Environment	2016	nano		TiO2	86% anatase and 14% ru- tile	Fish	Chordata	Cyprinidae	D. rerio	Danio rerio		LC50	2	48	26300	10	10
Li, Shibin; Ma, Hongbo; Wallis, Lindsay K.; Etterson, Matthew A.; Riley, Benjamin; Hoff, Dale J.; Diamond, Stephen A.	Impact of natural organic matter on particle behavior and phototoxicity of titanium dioxide nanoparticles	Science of The Total Environment	2016	nano		TiO2	86% anatase and 14% ru- tile	Fish	Chordata	Cyprinidae	D. rerio	Danio rerio		LC50	2	48	36900	10	10
Li, Shibin; Ma, Hongbo; Wallis, Lindsay K.; Etterson, Matthew A.; Riley, Benjamin; Hoff, Dale J.; Diamond, Stephen A.	Impact of natural organic matter on particle behavior and phototoxicity of titanium dioxide nanoparticles	Science of The Total Environment	2016	nano		TiO2	86% anatase and 14% ru- tile	Crustacean	Arthropoda	Daphniidae	D. magna	Daphnia magna		LC50	2	48	260	10	10
Li, Shibin; Ma, Hongbo; Wallis, Lindsay K.; Etterson, Matthew A.; Riley, Benjamin; Hoff, Dale J.; Diamond, Stephen A.	Impact of natural organic matter on particle behavior and phototoxicity of titanium dioxide nanoparticles	Science of The Total Environment	2016	nano		TiO2	86% anatase and 14% ru- tile	Crustacean	Arthropoda	Daphniidae	D. magna	Daphnia magna		LC50	2	48	1030	10	10
Kennedy, A. J.; Chappell, M. A.; Bednar, A. J.; Ryan, A. C.; Laird, J. G.; Stanley, J. K.; Steevens, J. A	Impact of Organic Carbon on the Stability and Toxicity of Fresh and Stored Silver Nanoparticles.	Environmental science & technology	2012	nano		Ag		Crustacean	Arthropoda	Daphniidae	C. dubia	Ceriodaphnia dubia	Water Flea	LC50	2	48	3	10	10
Kennedy, A. J.; Chappell, M. A.; Bednar, A. J.; Ryan, A. C.; Laird, J. G.; Stanley, J. K.; Steevens, J. A	Impact of Organic Carbon on the Stability and Toxicity of Fresh and Stored Silver Nanoparticles.	Environmental science & technology	2012	nano		Ag		Crustacean	Arthropoda	Daphniidae	C. dubia	Ceriodaphnia dubia	Water Flea	LC50	2	48	4.8	10	10
Kennedy, A. J.; Chappell, M. A.; Bednar, A. J.; Ryan, A. C.; Laird, J. G.; Stanley, J. K.; Steevens, J. A	Impact of Organic Carbon on the Stability and Toxicity of Fresh and Stored Silver Nanoparticles.	Environmental science & technology	2012	nano		Ag		Crustacean	Arthropoda	Daphniidae	C. dubia	Ceriodaphnia dubia	Water Flea	LC50	2	48	8.8	10	10
Kennedy, A. J.; Chappell, M. A.; Bednar, A. J.; Ryan, A. C.; Laird, J. G.; Stanley, J. K.; Steevens, J. A	Impact of Organic Carbon on the Stability and Toxicity of Fresh and Stored Silver Nanoparticles.	Environmental science & technology	2012	nano		Ag		Crustacean	Arthropoda	Daphniidae	C. dubia	Ceriodaphnia dubia	Water Flea	LC50	2	48	10	10	10
Kennedy, A. J.; Chappell, M. A.; Bednar, A. J.; Ryan, A. C.; Laird, J. G.; Stanley, J. K.; Steevens, J. A	Impact of Organic Carbon on the Stability and Toxicity of Fresh and Stored Silver Nanoparticles.	Environmental science & technology	2012	nano		Ag		Crustacean	Arthropoda	Daphniidae	C. dubia	Ceriodaphnia dubia	Water Flea	LC50	2	48	11	10	10
Kennedy, A. J.; Chappell, M. A.; Bednar, A. J.; Ryan, A. C.; Laird, J. G.; Stanley, J. K.; Steevens, J. A	Impact of Organic Carbon on the Stability and Toxicity of Fresh and Stored Silver Nanoparticles.	Environmental science & technology	2012	nano		Ag		Crustacean	Arthropoda	Daphniidae	C. dubia	Ceriodaphnia dubia	Water Flea	LC50	2	48	19	10	10
Kennedy, A. J.; Chappell, M. A.; Bednar, A. J.; Ryan, A. C.; Laird, J. G.; Stanley, J. K.; Steevens, J. A	Impact of Organic Carbon on the Stability and Toxicity of Fresh and Stored Silver Nanoparticles.	Environmental science & technology	2012	nano		Ag		Crustacean	Arthropoda	Daphniidae	C. dubia	Ceriodaphnia dubia	Water Flea	LC50	2	48	26	10	10
Kennedy, A. J.; Chappell, M. A.; Bednar, A. J.; Ryan, A. C.; Laird, J. G.; Stanley, J. K.; Steevens, J. A	Impact of Organic Carbon on the Stability and Toxicity of Fresh and Stored Silver Nanoparticles.	Environmental science & technology	2012	nano		Ag		Crustacean	Arthropoda	Daphniidae	C. dubia	Ceriodaphnia dubia	Water Flea	LC50	2	48	26.7	10	10
Kennedy, A. J.; Chappell, M. A.; Bednar, A. J.; Ryan, A. C.; Laird, J. G.; Stanley, J. K.; Steevens, J. A	Impact of Organic Carbon on the Stability and Toxicity of Fresh and Stored Silver Nanoparticles.	Environmental science & technology	2012	nano		Ag		Crustacean	Arthropoda	Daphniidae	C. dubia	Ceriodaphnia dubia	Water Flea	LC50	2	48	29	10	10
Kennedy, A. J.; Chappell, M. A.; Bednar, A. J.; Ryan, A. C.; Laird, J. G.; Stanley, J. K.; Steevens, J. A	Impact of Organic Carbon on the Stability and Toxicity of Fresh and Stored Silver Nanoparticles.	Environmental science & technology	2012	nano		Ag		Crustacean	Arthropoda	Daphniidae	C. dubia	Ceriodaphnia dubia	Water Flea	LC50	2	48	38.1	10	10
Kennedy, A. J.; Chappell, M. A.; Bednar, A. J.; Ryan, A. C.; Laird, J. G.; Stanley, J. K.; Steevens, J. A	Impact of Organic Carbon on the Stability and Toxicity of Fresh and Stored Silver Nanoparticles.	Environmental science & technology	2012	nano		Ag		Crustacean	Arthropoda	Daphniidae	C. dubia	Ceriodaphnia dubia	Water Flea	LC50	2	48	41.4	10	10
Kennedy, A. J.; Chappell, M. A.; Bednar, A. J.; Ryan, A. C.; Laird, J. G.; Stanley, J. K.; Steevens, J. A	Impact of Organic Carbon on the Stability and Toxicity of Fresh and Stored Silver Nanoparticles.	Environmental science & technology	2012	nano		Ag		Crustacean	Arthropoda	Daphniidae	C. dubia	Ceriodaphnia dubia	Water Flea	LC50	2	48	45	10	10
Angelstorf, Judith S.; Ahlf, Wolfgang; von der Kammer, Frank; Heise, Susanne	Impact of particle size and light exposure on the effects of TiO2 nanoparticles on Caenorhabditis elegans	Environmental toxicology and chemistry	2014	nano		TiO2	86% anatase 14% rutile	Worms	Nematoda	Rhabditidae	C. elegans	Caenorhabditis elegans		LOEC	4	96	10000	10	2
Angelstorf, Judith S.; Ahlf, Wolfgang; von der Kammer, Frank; Heise, Susanne	Impact of particle size and light exposure on the effects of TiO2 nanoparticles on Caenorhabditis elegans	Environmental toxicology and chemistry	2014	nano		TiO2	86% anatase 14% rutile	Worms	Nematoda	Rhabditidae	C. elegans	Caenorhabditis elegans		LOEC	4	96	30000	10	2
Starnes, Daniel L.; Unrine, Jason M.; Starnes, Catherine P.; Collin, Blanche E.; Oostveen, Emily K.; Ma, Rui; Lowry, Gregory V.; Bertsch, Paul M.; Tsyusko, Olga V.	Impact of sulfidation on the bioavailability and toxicity of silver nanoparticles to Caenorhabditis elegans	Environ Pollut	2015	dissolved		Ag		Worms	Nematoda	Rhabditidae	C. elegans	Caenorhabditis elegans		LC10	1	24	5.1	10	1
Starnes, Daniel L.; Unrine, Jason M.; Starnes, Catherine P.; Collin, Blanche E.; Oostveen, Emily K.; Ma, Rui; Lowry, Gregory V.; Bertsch, Paul M.; Tsyusko, Olga V.	Impact of sulfidation on the bioavailability and toxicity of silver nanoparticles to Caenorhabditis elegans	Environ Pollut	2015	nano		Ag		Worms	Nematoda	Rhabditidae	C. elegans	Caenorhabditis elegans		LC10	1	24	51.7	10	1
Starnes, Daniel L.; Unrine, Jason M.; Starnes, Catherine P.; Collin, Blanche E.; Oostveen, Emily K.; Ma, Rui; Lowry, Gregory V.; Bertsch, Paul M.; Tsyusko, Olga V.	Impact of sulfidation on the bioavailability and toxicity of silver nanoparticles to Caenorhabditis elegans	Environ Pollut	2015	transformed-nano		Ag	AgS	Worms	Nematoda	Rhabditidae	C. elegans	Caenorhabditis elegans		LC10	1	24	315.5	10	1
Iswarya, V.; Sharma, Vineet; Chandrasekaran, N.; Mukherjee, Amitava	Impact of tetracycline on the toxic effects of titanium dioxide (TiO2) nanoparticles towards the freshwater algal species, Scenedesmus obliquus	Aquat Toxicol	2017	nano		TiO2	anatase	Algae	Chlorophyta	Scenedesmaceae	S. obliquus	Scenedesmus obliquus		EC10	3	72	545.485	1	1
Pokhrel, L. R.; Dubey, B.; Scheuerman, P. R.	Impacts of select organic ligands on the colloidal stability, dissolution dynamics, and toxicity of silver nanoparticles.	Environmental science & technology	2013	nano		Ag		Crustacean	Arthropoda	Daphniidae	D. magna	Daphnia magna		EC50	2	48	798	10	10
Ali D, Ali H, Alarifi S, et al.	Impairment of DNA in a Freshwater Gastropod (Lymnea luteola L.) after Exposure to Titanium Dioxide Nanoparticles	Arch Environ Contam Toxicol.	2015	nano		TiO2	NA	Molluscs	Mollusca	Lymnaeidae	L. luteola	Lymnaea luteola		LC50	4	96	112000	10	10
Zhao, C. M.; Wang, W. X.	Importance of surface coatings and soluble silver in silver nanoparticles toxicity to Daphnia magna.	Nanotoxicology	2012	nano		Ag		Crustacean	Arthropoda	Daphniidae	D. magna	Daphnia magna		LC50	2	48	1.1	10	10
Zhao, C. M.; Wang, W. X.	Importance of surface coatings and soluble silver in silver nanoparticles toxicity to Daphnia magna.	Nanotoxicology	2012	nano		Ag		Crustacean	Arthropoda	Daphniidae	D. magna	Daphnia magna		LC50	2	48	2	10	10
Zhao, C. M.; Wang, W. X.	Importance of surface coatings and soluble silver in silver nanoparticles toxicity to Daphnia magna.	Nanotoxicology	2012	nano		Ag		Crustacean	Arthropoda	Daphniidae	D. magna	Daphnia magna		LC50	2	48	28.7	10	10
Bilberg, K.; Hovgaard, M. B.; Besenbacher, F.; Baatrup, E.	In Vivo Toxicity of Silver Nanoparticles and Silver Ions in Zebrafish (Danio rerio).	Journal of toxicology	2012	nano		Ag		Fish	Chordata	Cyprinidae	D. rerio	Danio rerio		LC50	2	48	89	10	10
Iswarya, V.; Bhuvaneshwari, M.; Chandrasekaran, N.; Mukherjee, A	Individual and binary toxicity of anatase and rutile nanoparticles towards Ceriodaphnia dubia	Aquat Toxicol	2016	nano		TiO2	anatase 100%	Crustacean	Arthropoda	Daphniidae	C. dubia	Ceriodaphnia dubia	Water Flea	LC50	2	48	22560	10	10
Iswarya, V.; Bhuvaneshwari, M.; Chandrasekaran, N.; Mukherjee, A	Individual and binary toxicity of anatase and rutile nanoparticles towards Ceriodaphnia dubia	Aquat Toxicol	2016	nano		TiO2	rutile 100%	Crustacean	Arthropoda	Daphniidae	C. dubia	Ceriodaphnia dubia	Water Flea	LC50	2	48	23760	10	10
Iswarya, V.; Bhuvaneshwari, M.; Chandrasekaran, N.; Mukherjee, A	Individual and binary toxicity of anatase and rutile nanoparticles towards Ceriodaphnia dubia	Aquat Toxicol	2016	nano		TiO2	anatase 100%	Crustacean	Arthropoda	Daphniidae	C. dubia	Ceriodaphnia dubia	Water Flea	LC50	2	48	37040	10	10
Iswarya, V.; Bhuvaneshwari, M.; Chandrasekaran, N.; Mukherjee, A	Individual and binary toxicity of anatase and rutile nanoparticles towards Ceriodaphnia dubia	Aquat Toxicol	2016	nano		TiO2	rutile 100%	Crustacean	Arthropoda	Daphniidae	C. dubia	Ceriodaphnia dubia	Water Flea	LC50	2	48	48000	10	10
James,R., K. Sampath, V. Sivakumar, and S. Manthiramoorthy	Individual and Combined Effects of Heavy Metals on Survival and Biochemistry of Oreochromis mossambicus	Indian J. Fish.38(1): 49-54	1991	dissolved	7733020	zinc	Sulfuric acid, Zinc salt (1:1)	Fish	Chordata	Cichlidae	O. mossambicus	Oreochromis mossambicus	Mozambique Tilapia	LC50	4	96	1700.81	10	10
Choi, J. E.; Kim, S.; Ahn, J. H.; Youn, P.; Kang, J. S.; Park, K.; Ryu, D. Y.	Induction of oxidative stress and apoptosis by silver nanoparticles in the liver of adult zebrafish.	Aquat Toxicol	2010	nano		Ag		Fish	Chordata	Cyprinidae	D. rerio	Danio rerio		LC50	1	24	250000	10	10
Collyard,S.A., G.T. Ankley, R.A. Hoke, and T. Goldenstein	Influence of Age on the Relative Sensitivity of Hyalella azteca to Diazinon, Alkylphenol Ethoxylates, Copper, Cadmium, and Zinc	Arch. Environ. Contam. Toxicol.26(1): 110-113	1994	dissolved	7733020	zinc	Sulfuric acid, Zinc salt (1:1)	Crustacean	Arthropoda	Hyalellidae	H. azteca	Hyalella azteca	Scud	LC50	4	96	80.991	10	10
Collyard,S.A., G.T. Ankley, R.A. Hoke, and T. Goldenstein	Influence of Age on the Relative Sensitivity of Hyalella azteca to Diazinon, Alkylphenol Ethoxylates, Copper, Cadmium, and Zinc	Arch. Environ. Contam. Toxicol.26(1): 110-113	1994	dissolved	7733020	zinc	Sulfuric acid, Zinc salt (1:1)	Crustacean	Arthropoda	Hyalellidae	H. azteca	Hyalella azteca	Scud	LC50	4	96	80.991	10	10
Collyard,S.A., G.T. Ankley, R.A. Hoke, and T. Goldenstein	Influence of Age on the Relative Sensitivity of Hyalella azteca to Diazinon, Alkylphenol Ethoxylates, Copper, Cadmium, and Zinc	Arch. Environ. Contam. Toxicol.26(1): 110-113	1994	dissolved	7733020	zinc	Sulfuric acid, Zinc salt (1:1)	Crustacean	Arthropoda	Hyalellidae	H. azteca	Hyalella azteca	Scud	LC50	4	96	141.734	10	10
Hedtke,J.L., E. Robinson-Wilson, and L.J. Weber	Influence of Body Size and Developmental Stage of Coho Salmon (Oncorhynchus kisutch) on Lethality of Several Toxicants	Fundam. Appl. Toxicol.2:67-72	1982	dissolved	7646857	zinc	Zinc chloride (ZnCl2)	Fish	Chordata	Salmonidae	O. kisutch	Oncorhynchus kisutch	Silver Salmon	LC50	4	96	633.174	10	10
Hedtke,J.L., E. Robinson-Wilson, and L.J. Weber	Influence of Body Size and Developmental Stage of Coho Salmon (Oncorhynchus kisutch) on Lethality of Several Toxicants	Fundam. Appl. Toxicol.2:67-72	1982	dissolved	7646857	zinc	Zinc chloride (ZnCl2)	Fish	Chordata	Salmonidae	O. kisutch	Oncorhynchus kisutch	Silver Salmon	LC50	4	96	1050.49	10	10
Hedtke,J.L., E. Robinson-Wilson, and L.J. Weber	Influence of Body Size and Developmental Stage of Coho Salmon (Oncorhynchus kisutch) on Lethality of Several Toxicants	Fundam. Appl. Toxicol.2:67-72	1982	dissolved	7646857	zinc	Zinc chloride (ZnCl2)	Fish	Chordata	Salmonidae	O. kisutch	Oncorhynchus kisutch	Silver Salmon	LC50	4	96	2897.25	10	10
Hedtke,J.L., E. Robinson-Wilson, and L.J. Weber	Influence of Body Size and Developmental Stage of Coho Salmon (Oncorhynchus kisutch) on Lethality of Several Toxicants	Fundam. Appl. Toxicol.2:67-72	1982	dissolved	7646857	zinc	Zinc chloride (ZnCl2)	Fish	Chordata	Salmonidae	O. kisutch	Oncorhynchus kisutch	Silver Salmon	LC50	4	96	959.354	10	10
Hedtke,J.L., E. Robinson-Wilson, and L.J. Weber	Influence of Body Size and Developmental Stage of Coho Salmon (Oncorhynchus kisutch) on Lethality of Several Toxicants	Fundam. Appl. Toxicol.2:67-72	1982	dissolved	7646857	zinc	Zinc chloride (ZnCl2)	Fish	Chordata	Salmonidae	O. kisutch	Oncorhynchus kisutch	Silver Salmon	LC50	4	96	1918.71	10	10
VanGenderen,E.J., A.C. Ryan, J.R. Tomasso, and S.J. Klaine	Influence of Dissolved Organic Matter Source on Silver Toxicity to Pimephales promelas	Environ. Toxicol. Chem.22(11): 2746-2751	2003	dissolved	7761888	Ag	Nitric acid, silver (1+) salt	Fish	Chordata	Cyprinidae	P. promelas	Pimephales promelas	Fathead Minnow	LC50	4	96	8.5092	10	10
VanGenderen,E.J., A.C. Ryan, J.R. Tomasso, and S.J. Klaine	Influence of Dissolved Organic Matter Source on Silver Toxicity to Pimephales promelas	Environ. Toxicol. Chem.22(11): 2746-2751	2003	dissolved	7761888	Ag	Nitric acid, silver (1+) salt	Fish	Chordata	Cyprinidae	P. promelas	Pimephales promelas	Fathead Minnow	LC50	4	96	8.69971	10	10
VanGenderen,E.J., A.C. Ryan, J.R. Tomasso, and S.J. Klaine	Influence of Dissolved Organic Matter Source on Silver Toxicity to Pimephales promelas	Environ. Toxicol. Chem.22(11): 2746-2751	2003	dissolved	7761888	Ag	Nitric acid, silver (1+) salt	Fish	Chordata	Cyprinidae	P. promelas	Pimephales promelas	Fathead Minnow	LC50	4	96	9.08071	10	10
VanGenderen,E.J., A.C. Ryan, J.R. Tomasso, and S.J. Klaine	Influence of Dissolved Organic Matter Source on Silver Toxicity to Pimephales promelas	Environ. Toxicol. Chem.22(11): 2746-2751	2003	dissolved	7761888	Ag	Nitric acid, silver (1+) salt	Fish	Chordata	Cyprinidae	P. promelas	Pimephales promelas	Fathead Minnow	LC50	4	96	10.1602	10	10
VanGenderen,E.J., A.C. Ryan, J.R. Tomasso, and S.J. Klaine	Influence of Dissolved Organic Matter Source on Silver Toxicity to Pimephales promelas	Environ. Toxicol. Chem.22(11): 2746-2751	2003	dissolved	7761888	Ag	Nitric acid, silver (1+) salt	Fish	Chordata	Cyprinidae	P. promelas	Pimephales promelas	Fathead Minnow	LC50	4	96	13.5893	10	10
VanGenderen,E.J., A.C. Ryan, J.R. Tomasso, and S.J. Klaine	Influence of Dissolved Organic Matter Source on Silver Toxicity to Pimephales promelas	Environ. Toxicol. Chem.22(11): 2746-2751	2003	dissolved	7761888	Ag	Nitric acid, silver (1+) salt	Fish	Chordata	Cyprinidae	P. promelas	Pimephales promelas	Fathead Minnow	LC50	4	96	14.2878	10	10
VanGenderen,E.J., A.C. Ryan, J.R. Tomasso, and S.J. Klaine	Influence of Dissolved Organic Matter Source on Silver Toxicity to Pimephales promelas	Environ. Toxicol. Chem.22(11): 2746-2751	2003	dissolved	7761888	Ag	Nitric acid, silver (1+) salt	Fish	Chordata	Cyprinidae	P. promelas	Pimephales promelas	Fathead Minnow	LC50	4	96	14.7958	10	10
VanGenderen,E.J., A.C. Ryan, J.R. Tomasso, and S.J. Klaine	Influence of Dissolved Organic Matter Source on Silver Toxicity to Pimephales promelas	Environ. Toxicol. Chem.22(11): 2746-2751	2003	dissolved	7761888	Ag	Nitric acid, silver (1+) salt	Fish	Chordata	Cyprinidae	P. promelas	Pimephales promelas	Fathead Minnow	LC50	4	96	2.41306	10	10
VanGenderen,E.J., A.C. Ryan, J.R. Tomasso, and S.J. Klaine	Influence of Dissolved Organic Matter Source on Silver Toxicity to Pimephales promelas	Environ. Toxicol. Chem.22(11): 2746-2751	2003	dissolved	7761888	Ag	Nitric acid, silver (1+) salt	Fish	Chordata	Cyprinidae	P. promelas	Pimephales promelas	Fathead Minnow	LC50	4	96	20.892	10	10
VanGenderen,E.J., A.C. Ryan, J.R. Tomasso, and S.J. Klaine	Influence of Dissolved Organic Matter Source on Silver Toxicity to Pimephales promelas	Environ. Toxicol. Chem.22(11): 2746-2751	2003	dissolved	7761888	Ag	Nitric acid, silver (1+) salt	Fish	Chordata	Cyprinidae	P. promelas	Pimephales promelas	Fathead Minnow	LC50	4	96	3.93709	10	10
VanGenderen,E.J., A.C. Ryan, J.R. Tomasso, and S.J. Klaine	Influence of Dissolved Organic Matter Source on Silver Toxicity to Pimephales promelas	Environ. Toxicol. Chem.22(11): 2746-2751	2003	dissolved	7761888	Ag	Nitric acid, silver (1+) salt	Fish	Chordata	Cyprinidae	P. promelas	Pimephales promelas	Fathead Minnow	LC50	4	96	4.82611	10	10
VanGenderen,E.J., A.C. Ryan, J.R. Tomasso, and S.J. Klaine	Influence of Dissolved Organic Matter Source on Silver Toxicity to Pimephales promelas	Environ. Toxicol. Chem.22(11): 2746-2751	2003	dissolved	7761888	Ag	Nitric acid, silver (1+) salt	Fish	Chordata	Cyprinidae	P. promelas	Pimephales promelas	Fathead Minnow	LC50	4	96	5.84214	10	10
VanGenderen,E.J., A.C. Ryan, J.R. Tomasso, and S.J. Klaine	Influence of Dissolved Organic Matter Source on Silver Toxicity to Pimephales promelas	Environ. Toxicol. Chem.22(11): 2746-2751	2003	dissolved	7761888	Ag	Nitric acid, silver (1+) salt	Fish	Chordata	Cyprinidae	P. promelas	Pimephales promelas	Fathead Minnow	LC50	4	96	6.28665	10	10
Brata,C., D.J. Baird, and S.J. Markich	Influence of Genetic and Environmental Factors on the Tolerance of Daphnia magna Straus to Essential and Non-Essential Metals	Aquat. Toxicol.42(2): 115-137	1998	dissolved	7733020	zinc	Sulfuric acid, Zinc salt (1:1)	Crustacean	Arthropoda	Daphniidae	D. magna	Daphnia magna	Water Flea	LC50	2	48	121	10	10
Brata,C., D.J. Baird, and S.J. Markich	Influence of Genetic and Environmental Factors on the Tolerance of Daphnia magna Straus to Essential and Non-Essential Metals	Aquat. Toxicol.42(2): 115-137	1998	dissolved	7733020	zinc	Sulfuric acid, Zinc salt (1:1)	Crustacean	Arthropoda	Daphniidae	D. magna	Daphnia magna	Water Flea	LC50	2	48	239	10	10
Brata,C., D.J. Baird, and S.J. Markich	Influence of Genetic and Environmental Factors on the Tolerance of Daphnia magna Straus to Essential and Non-Essential Metals	Aquat. Toxicol.42(2): 115-137	1998	dissolved	7733020	zinc	Sulfuric acid, Zinc salt (1:1)	Crustacean	Arthropoda	Daphniidae	D. magna	Daphnia magna	Water Flea	LC50	2	48	378	10	10
Brata,C., D.J. Baird, and S.J. Markich	Influence of Genetic and Environmental Factors on the Tolerance of Daphnia magna Straus to Essential and Non-Essential Metals	Aquat. Toxicol.42(2): 115-137	1998	dissolved	7733020	zinc	Sulfuric acid, Zinc salt (1:1)	Crustacean	Arthropoda	Daphniidae	D. magna	Daphnia magna	Water Flea	LC50	2	48	397	10	10
Brata,C., D.J. Baird, and S.J. Markich	Influence of Genetic and Environmental Factors on the Tolerance of Daphnia magna Straus to Essential and Non-Essential Metals	Aquat. Toxicol.42(2): 115-137	1998	dissolved	7733020	zinc	Sulfuric acid, Zinc salt (1:1)	Crustacean	Arthropoda	Daphniidae	D. magna	Daphnia magna	Water Flea	LC50	2	48	636	10	10
Brata,C., D.J. Baird, and S.J. Markich	Influence of Genetic and Environmental Factors on the Tolerance of Daphnia magna Straus to Essential and Non-Essential Metals	Aquat. Toxicol.42(2): 115-137	1998	dissolved	7733020	zinc	Sulfuric acid, Zinc salt (1:1)	Crustacean	Arthropoda	Daphniidae	D. magna	Daphnia magna	Water Flea	LC50	2	48	878	10	10
Tsui, M. T.; Wang, W. X.; Chu, L. M.	Influence of Glyphosate and Its Formulation (Roundup) on the Toxicity and Bioavailability of Metals to Ceriodaphnia dubia	Environ. Pollut.138(1): 59-68	2005	dissolved		Zn	Zinc chloride (ZnCl2)	Crustacean	Arthropoda	Daphniidae	C. dubia	Ceriodaphnia dubia	Water Flea	LC50	1	24	200	10	10
Tsui, M. T.; Wang, W. X.; Chu, L. M.	Influence of Glyphosate and Its Formulation (Roundup) on the Toxicity and Bioavailability of Metals to Ceriodaphnia dubia	Environ. Pollut.138(1): 59-68	2005	dissolved		Zn	Zinc chloride (ZnCl2)	Crustacean	Arthropoda	Daphniidae	C. dubia	Ceriodaphnia dubia	Water Flea	LC50	2	48	100	10	10
Tsui, M. T.; Wang, W. X.; Chu, L. M.	Influence of Glyphosate and Its Formulation (Roundup) on the Toxicity and Bioavailability of Metals to Ceriodaphnia dubia	Environ. Pollut.138(1): 59-68	2005	dissolved	7646857	zinc	Zinc chloride (ZnCl2)	Crustacean	Arthropoda	Daphniidae	C. dubia	Ceriodaphnia dubia	Water Flea	LC50	1	24	95.9354	10	10
Tsui, M. T.; Wang, W. X.; Chu, L. M.	Influence of Glyphosate and Its Formulation (Roundup) on the Toxicity and Bioavailability of Metals to Ceriodaphnia dubia	Environ. Pollut.138(1): 59-68	2005	dissolved	7646857	zinc	Zinc chloride (ZnCl2)	Crustacean	Arthropoda	Daphniidae	C. dubia	Ceriodaphnia dubia	Water Flea	LC50	2	48	47.9677	10	10
Bengeri,K.V., and H.S. Patil	Influence of Hardness on the Toxicity of Zinc Sulfate to Fish Lepidocephalichthyes guntea	Environ. Ecol.4(1): 115-117	1986	dissolved	7733020	zinc	Sulfuric acid, Zinc salt (1:1)	Fish	Chordata	Cobitidae	L. guntea	Lepidocephalichthys guntea	Guntea Loach	LC50	2	48	8220.59	10	10
Bengeri,K.V., and H.S. Patil	Influence of Hardness on the Toxicity of Zinc Sulfate to Fish Lepidocephalichthyes guntea	Environ. Ecol.4(1): 115-117	1986	dissolved	7733020	zinc	Sulfuric acid, Zinc salt (1:1)	Fish	Chordata	Cobitidae	L. guntea	Lepidocephalichthys guntea	Guntea Loach	LC50	2	48	11055.3	10	10
Bengeri,K.V., and H.S. Patil	Influence of Hardness on the Toxicity of Zinc Sulfate to Fish Lepidocephalichthyes guntea	Environ. Ecol.4(1): 115-117	1986	dissolved	7733020	zinc	Sulfuric acid, Zinc salt (1:1)	Fish	Chordata	Cobitidae	L. guntea	Lepidocephalichthys guntea	Guntea Loach	LC50	2	48	28346.9	10	10
Bengeri,K.V., and H.S. Patil	Influence of Hardness on the Toxicity of Zinc Sulfate to Fish Lepidocephalichthyes guntea	Environ. Ecol.4(1): 115-117	1986	dissolved	7733020	zinc	Sulfuric acid, Zinc salt (1:1)	Fish	Chordata	Cobitidae	L. guntea	Lepidocephalichthys guntea	Guntea Loach	LC50	3	72	7613.16	10	10
Bengeri,K.V., and H.S. Patil	Influence of Hardness on the Toxicity of Zinc Sulfate to Fish Lepidocephalichthyes guntea	Environ. Ecol.4(1): 115-117	1986	dissolved	7733020	zinc	Sulfuric acid, Zinc salt (1:1)	Fish	Chordata	Cobitidae	L. guntea	Lepidocephalichthys guntea	Guntea Loach	LC50	3	72	10245.4	10	10
Bengeri,K.V., and H.S. Patil	Influence of Hardness on the Toxicity of Zinc Sulfate to Fish Lepidocephalichthyes guntea	Environ. Ecol.4(1): 115-117	1986	dissolved	7733020	zinc	Sulfuric acid, Zinc salt (1:1)	Fish	Chordata	Cobitidae	L. guntea	Lepidocephalichthys guntea	Guntea Loach	LC50	3	72	23082.4	10	10
Bengeri,K.V., and H.S. Patil	Influence of Hardness on the Toxicity of Zinc Sulfate to Fish Lepidocephalichthyes guntea	Environ. Ecol.4(1): 115-117	1986	dissolved	7733020	zinc	Sulfuric acid, Zinc salt (1:1)	Fish	Chordata	Cobitidae	L. guntea	Lepidocephalichthys guntea	Guntea Loach	LC50	4	96	6074.33	10	10
Bengeri,K.V., and H.S. Patil	Influence of Hardness on the Toxicity of Zinc Sulfate to Fish Lepidocephalichthyes guntea	Environ. Ecol.4(1): 115-117	1986	dissolved	7733020	zinc	Sulfuric acid, Zinc salt (1:1)	Fish	Chordata	Cobitidae	L. guntea	Lepidocephalichthys guntea	Guntea Loach	LC50	4	96	9435.45	10	10
Bengeri,K.V., and H.S. Patil	Influence of Hardness on the Toxicity of Zinc Sulfate to Fish Lepidocephalichthyes guntea	Environ. Ecol.4(1): 115-117	1986	dissolved	7733020	zinc	Sulfuric acid, Zinc salt (1:1)	Fish	Chordata	Cobitidae	L. guntea	Lepidocephalichthys guntea	Guntea Loach	LC50	4	96	19559.3	10	10
Bengeri,K.V., and H.S. Patil	Influence of Hardness on the Toxicity of Zinc Sulfate to Fish Lepidocephalichthyes guntea	Environ. Ecol.4(1): 115-117	1986	dissolved	7733020	zinc	Sulfuric acid, Zinc salt (1:1)	Fish	Chordata	Cobitidae	L. guntea	Lepidocephalichthys guntea	Guntea Loach	LC50	1	24	8787.53	10	10
Bengeri,K.V., and H.S. Patil	Influence of Hardness on the Toxicity of Zinc Sulfate to Fish Lepidocephalichthyes guntea	Environ. Ecol.4(1): 115-117	1986	dissolved	7733020	zinc	Sulfuric acid, Zinc salt (1:1)	Fish	Chordata	Cobitidae	L. guntea	Lepidocephalichthys guntea	Guntea Loach	LC50	1	24	13242	10	10
Bengeri,K.V., and H.S. Patil	Influence of Hardness on the Toxicity of Zinc Sulfate to Fish Lepidocephalichthyes guntea	Environ. Ecol.4(1): 115-117	1986	dissolved	7733020	zinc	Sulfuric acid, Zinc salt (1:1)	Fish	Chordata	Cobitidae	L. guntea	Lepidocephalichthys guntea	Guntea Loach	LC50	1	24	38470.7	10	10
Yang, Sarah P.; Bar-Ilan, Ofek; Peterson, Richard E.; Heideman, Warren; Hamers, Robert J.; Pedersen, Joel A.	Influence of humic acid on titanium dioxide nanoparticle toxicity to developing zebrafish	Environmental science & technology	2013	nano		TiO2	3:1 anatase/rutile rutile	Fish	Chordata	Cyprinidae	D. rerio	Danio rerio		EC50	5	120	290000	10	10
Yang, Sarah P.; Bar-Ilan, Ofek; Peterson, Richard E.; Heideman, Warren; Hamers, Robert J.; Pedersen, Joel A.	Influence of humic acid on titanium dioxide nanoparticle toxicity to developing zebrafish	Environmental science & technology	2013	nano		TiO2	3:1 anatase/rutile rutile	Fish	Chordata	Cyprinidae	D. rerio	Danio rerio		EC50	5	120	156000	10	10
Cupi, Denisa; Hartmann, Nanna B.; Baun, Anders	Influence of pH and media composition on suspension stability of silver, zinc oxide, and titanium dioxide nanoparticles and immobilization of Daphnia magna under guideline testing conditions	Ecotoxicology and environmental safety	2016	nano		ZnO	NA	Crustacean	Arthropoda	Daphniidae	D. magna	Daphnia magna		EC10	2	48	26	10	1
Cupi, Denisa; Hartmann, Nanna B.; Baun, Anders	Influence of pH and media composition on suspension stability of silver, zinc oxide, and titanium dioxide nanoparticles and immobilization of Daphnia magna under guideline testing conditions	Ecotoxicology and environmental safety	2016	nano		TiO2	NA	Crustacean	Arthropoda	Daphniidae	D. magna	Daphnia magna		EC10	2	48	90	10	1
Bengeri,K.V., and H.S. Patil	Influence of pH on the Toxicity and Accumulation of Zinc in the Freshwater Fish Lepidocephalichthyes guntea	C. A. Sel. -Environ. Pollut.15:107-19100G	1987	dissolved	7733020	zinc	Sulfuric acid, Zinc salt (1:1)	Fish	Chordata	Cobitidae	L. guntea	Lepidocephalichthys guntea	Guntea Loach	LC50	4	96	1781.8	10	10
Nalecz-Jawecki,G., and J. Sawicki	Influence of Water Hardness on the Toxicity of Selected Pharmaceuticals and Metals to the Protozoa Spirostomum ambiguum and Tetrahymena termophila	Fresenius Environ. Bull.14(10): 873-877	2005	dissolved	7733020	zinc	Sulfuric acid, Zinc salt (1:1)	Invertebrates	Ciliophora	Spirostomidae	S. ambiguum	Spirostomum ambiguum	Protozoa	LC50	1	24	174.131	10	10
Nalecz-Jawecki,G., and J. Sawicki	Influence of Water Hardness on the Toxicity of Selected Pharmaceuticals and Metals to the Protozoa Spirostomum ambiguum and Tetrahymena termophila	Fresenius Environ. Bull.14(10): 873-877	2005	dissolved	7733020	zinc	Sulfuric acid, Zinc salt (1:1)	Invertebrates	Ciliophora	Spirostomidae	S. ambiguum	Spirostomum ambiguum	Protozoa	LC50	1	24	2656.51	10	10
Nalecz-Jawecki,G., and J. Sawicki	Influence of Water Hardness on the Toxicity of Selected Pharmaceuticals and Metals to the Protozoa Spirostomum ambiguum and Tetrahymena termophila	Fresenius Environ. Bull.14(10): 873-877	2005	dissolved	7733020	zinc	Sulfuric acid, Zinc salt (1:1)	Invertebrates	Ciliophora	Spirostomidae	S. ambiguum	Spirostomum ambiguum	Protozoa	LC50	2	48	174.131	10	10
Nalecz-Jawecki,G., and J. Sawicki	Influence of Water Hardness on the Toxicity of Selected Pharmaceuticals and Metals to the Protozoa Spirostomum ambiguum and Tetrahymena termophila	Fresenius Environ. Bull.14(10): 873-877	2005	dissolved	7733020	zinc	Sulfuric acid, Zinc salt (1:1)	Invertebrates	Ciliophora	Spirostomidae	S. ambiguum	Spirostomum ambiguum	Protozoa	LC50	2	48	2304.19	10	10
Karen,D.J., D.R. Ownby, B.L. Forsythe, T.P. Bills, T.W. LaPoint, G.B. Cobb, and S.J. Klaine	Influence of Water Quality on Silver Toxicity to Rainbow Trout (Oncorhynchus mykiss), Fathead Minnows (Pimephales promelas), and Water Fleas (Daphnia magna)	Environ. Toxicol. Chem.18(1): 63-70	1999	dissolved	7761888	Ag	Nitric acid, silver (1+) salt	Crustacean	Arthropoda	Daphniidae	D. magna	Daphnia magna	Water Flea	LC50	2	48	0.367039	10	10
Karen,D.J., D.R. Ownby, B.L. Forsythe, T.P. Bills, T.W. LaPoint, G.B. Cobb, and S.J. Klaine	Influence of Water Quality on Silver Toxicity to Rainbow Trout (Oncorhynchus mykiss), Fathead Minnows (Pimephales promelas), and Water Fleas (Daphnia magna)	Environ. Toxicol. Chem.18(1): 63-70	1999	dissolved	7761888	Ag	Nitric acid, silver (1+) salt	Crustacean	Arthropoda	Daphniidae	D. magna	Daphnia magna	Water Flea	LC50	2	48	0.535953	10	10
Karen,D.J., D.R. Ownby, B.L. Forsythe, T.P. Bills, T.W. LaPoint, G.B. Cobb, and S.J. Klaine	Influence of Water Quality on Silver Toxicity to Rainbow Trout (Oncorhynchus mykiss), Fathead Minnows (Pimephales promelas), and Water Fleas (Daphnia magna)	Environ. Toxicol. Chem.18(1): 63-70	1999	dissolved	7761888	Ag	Nitric acid, silver (1+) salt	Crustacean	Arthropoda	Daphniidae	D. magna	Daphnia magna	Water Flea	LC50	2	48	0.597549	10	10
Karen,D.J., D.R. Ownby, B.L. Forsythe, T.P. Bills, T.W. LaPoint, G.B. Cobb, and S.J. Klaine	Influence of Water Quality on Silver Toxicity to Rainbow Trout (Oncorhynchus mykiss), Fathead Minnows (Pimephales promelas), and Water Fleas (Daphnia magna)	Environ. Toxicol. Chem.18(1): 63-70	1999	dissolved	7761888	Ag	Nitric acid, silver (1+) salt	Crustacean	Arthropoda	Daphniidae	D. magna	Daphnia magna	Water Flea	LC50	2	48	0.64073	10	10
Karen,D.J., D.R. Ownby, B.L. Forsythe, T.P. Bills, T.W. LaPoint, G.B. Cobb, and S.J. Klaine	Influence of Water Quality on Silver Toxicity to Rainbow Trout (Oncorhynchus mykiss), Fathead Minnows (Pimephales promelas), and Water Fleas (Daphnia magna)	Environ. Toxicol. Chem.18(1): 63-70	1999	dissolved	7761888	Ag	Nitric acid, silver (1+) salt	Crustacean	Arthropoda	Daphniidae	D. magna	Daphnia magna	Water Flea	LC50	2	48	0.641365	10	10
Karen,D.J., D.R. Ownby, B.L. Forsythe, T.P. Bills, T.W. LaPoint, G.B. Cobb, and S.J. Klaine	Influence of Water Quality on Silver Toxicity to Rainbow Trout (Oncorhynchus mykiss), Fathead Minnows (Pimephales promelas), and Water Fleas (Daphnia magna)	Environ. Toxicol. Chem.18(1): 63-70	1999	dissolved	7761888	Ag	Nitric acid, silver (1+) salt	Crustacean	Arthropoda	Daphniidae	D. magna	Daphnia magna	Water Flea	LC50	2	48	0.722647	10	10
Karen,D.J., D.R. Ownby, B.L. Forsythe, T.P. Bills, T.W. LaPoint, G.B. Cobb, and S.J. Klaine	Influence of Water Quality on Silver Toxicity to Rainbow Trout (Oncorhynchus mykiss), Fathead Minnows (Pimephales promelas), and Water Fleas (Daphnia magna)	Environ. Toxicol. Chem.18(1): 63-70	1999	dissolved	7761888	Ag	Nitric acid, silver (1+) salt	Crustacean	Arthropoda	Daphniidae	D. magna	Daphnia magna	Water Flea	LC50	2	48	0.806469	10	10
Karen,D.J., D.R. Ownby, B.L. Forsythe, T.P. Bills, T.W. LaPoint, G.B. Cobb, and S.J. Klaine	Influence of Water Quality on Silver Toxicity to Rainbow Trout (Oncorhynchus mykiss), Fathead Minnows (Pimephales promelas), and Water Fleas (Daphnia magna)	Environ. Toxicol. Chem.18(1): 63-70	1999	dissolved	7761888	Ag	Nitric acid, silver (1+) salt	Crustacean	Arthropoda	Daphniidae	D. magna	Daphnia magna	Water Flea	LC50	2	48	0.869971	10	10
Karen,D.J., D.R. Ownby, B.L. Forsythe, T.P. Bills, T.W. LaPoint, G.B. Cobb, and S.J. Klaine	Influence of Water Quality on Silver Toxicity to Rainbow Trout (Oncorhynchus mykiss), Fathead Minnows (Pimephales promelas), and Water Fleas (Daphnia magna)	Environ. Toxicol. Chem.18(1): 63-70	1999	dissolved	7761888	Ag	Nitric acid, silver (1+) salt	Crustacean	Arthropoda	Daphniidae	D. magna	Daphnia magna	Water Flea	LC50	2	48	0.872511	10	10
Karen,D.J., D.R. Ownby, B.L. Forsythe, T.P. Bills, T.W. LaPoint, G.B. Cobb, and S.J. Klaine	Influence of Water Quality on Silver Toxicity to Rainbow Trout (Oncorhynchus mykiss), Fathead Minnows (Pimephales promelas), and Water Fleas (Daphnia magna)	Environ. Toxicol. Chem.18(1): 63-70	1999	dissolved	7761888	Ag	Nitric acid, silver (1+) salt	Crustacean	Arthropoda	Daphniidae	D. magna	Daphnia magna	Water Flea	LC50	2	48	0.884576	10	10
Karen,D.J., D.R. Ownby, B.L. Forsythe, T.P. Bills, T.W. LaPoint, G.B. Cobb, and S.J. Klaine	Influence of Water Quality on Silver Toxicity to Rainbow Trout (Oncorhynchus mykiss), Fathead Minnows (Pimephales promelas), and Water Fleas (Daphnia magna)	Environ. Toxicol. Chem.18(1): 63-70	1999	dissolved	7761888	Ag	Nitric acid, silver (1+) salt	Crustacean	Arthropoda	Daphniidae	D. magna	Daphnia magna	Water Flea	LC50	2	48	0.916327	10	10
Karen,D.J., D.R. Ownby, B.L. Forsythe, T.P. Bills, T.W. LaPoint, G.B. Cobb, and S.J. Klaine	Influence of Water Quality on Silver Toxicity to Rainbow Trout (Oncorhynchus mykiss), Fathead Minnows (Pimephales promelas), and Water Fleas (Daphnia magna)	Environ. Toxicol. Chem.18(1): 63-70	1999	dissolved	7761888	Ag	Nitric acid, silver (1+) salt	Crustacean	Arthropoda	Daphniidae	D. magna	Daphnia magna	Water Flea	LC50	2	48	0.930932	10	10
Karen,D.J., D.R. Ownby, B.L. Forsythe, T.P. Bills, T.W. LaPoint, G.B. Cobb, and S.J. Klaine	Influence of Water Quality on Silver Toxicity to Rainbow Trout (Oncorhynchus mykiss), Fathead Minnows (Pimephales promelas), and Water Fleas (Daphnia magna)	Environ. Toxicol. Chem.18(1): 63-70	1999	dissolved	7761888	Ag	Nitric acid, silver (1+) salt	Crustacean	Arthropoda	Daphniidae	D. magna	Daphnia magna	Water Flea	LC50	2	48	0.939187	10	10
Karen,D.J., D.R. Ownby, B.L. Forsythe, T.P. Bills, T.W. LaPoint, G.B. Cobb, and S.J. Klaine	Influence of Water Quality on Silver Toxicity to Rainbow Trout (Oncorhynchus mykiss), Fathead Minnows (Pimephales promelas), and Water Fleas (Daphnia magna)	Environ. Toxicol. Chem.18(1): 63-70	1999	dissolved	7761888	Ag	Nitric acid, silver (1+) salt	Crustacean	Arthropoda	Daphniidae	D. magna	Daphnia magna	Water Flea	LC50	2	48	0.972843	10	10
Karen,D.J., D.R. Ownby, B.L. Forsythe, T.P. Bills, T.W. LaPoint, G.B. Cobb, and S.J. Klaine	Influence of Water Quality on Silver Toxicity to Rainbow Trout (Oncorhynchus mykiss), Fathead Minnows (Pimephales promelas), and Water Fleas (Daphnia magna)	Environ. Toxicol. Chem.18(1): 63-70	1999	dissolved	7761888	Ag	Nitric acid, silver (1+) salt	Crustacean	Arthropoda	Daphniidae	D. magna	Daphnia magna	Water Flea	LC50	2	48	0.989988	10	10
Karen,D.J., D.R. Ownby, B.L. Forsythe, T.P. Bills, T.W. LaPoint, G.B. Cobb, and S.J. Klaine	Influence of Water Quality on Silver Toxicity to Rainbow Trout (Oncorhynchus mykiss), Fathead Minnows (Pimephales promelas), and Water Fleas (Daphnia magna)	Environ. Toxicol. Chem.18(1): 63-70	1999	dissolved	7761888	Ag	Nitric acid, silver (1+) salt	Crustacean	Arthropoda	Daphniidae	D. magna	Daphnia magna	Water Flea	LC50	2	48	1.05794	10	10
Karen,D.J., D.R. Ownby, B.L. Forsythe, T.P. Bills, T.W. LaPoint, G.B. Cobb, and S.J. Klaine	Influence of Water Quality on Silver Toxicity to Rainbow Trout (Oncorhynchus mykiss), Fathead Minnows (Pimephales promelas), and Water Fleas (Daphnia magna)	Environ. Toxicol. Chem.18(1): 63-70	1999	dissolved	7761888	Ag	Nitric acid, silver (1+) salt	Crustacean	Arthropoda	Daphniidae	D. magna	Daphnia magna	Water Flea	LC50	2	48	1.12652	10	10
Karen,D.J., D.R. Ownby, B.L. Forsythe, T.P. Bills, T.W. LaPoint, G.B. Cobb, and S.J. Klaine	Influence of Water Quality on Silver Toxicity to Rainbow Trout (Oncorhynchus mykiss), Fathead Minnows (Pimephales promelas), and Water Fleas (Daphnia magna)	Environ. Toxicol. Chem.18(1): 63-70	1999	dissolved	7761888	Ag	Nitric acid, silver (1+) salt	Crustacean	Arthropoda	Daphniidae	D. magna	Daphnia magna	Water Flea	LC50	2	48	1.26558	10	10
Karen,D.J., D.R. Ownby, B.L. Forsythe, T.P. Bills, T.W. LaPoint, G.B. Cobb, and S.J. Klaine	Influence of Water Quality on Silver Toxicity to Rainbow Trout (Oncorhynchus mykiss), Fathead Minnows (Pimephales promelas), and Water Fleas (Daphnia magna)	Environ. Toxicol. Chem.18(1): 63-70	1999	dissolved	7761888	Ag	Nitric acid, silver (1+) salt	Crustacean	Arthropoda	Daphniidae	D. magna	Daphnia magna	Water Flea	LC50	2	48	1.27384	10	10
Karen,D.J., D.R. Ownby, B.L. Forsythe, T.P. Bills, T.W. LaPoint, G.B. Cobb, and S.J. Klaine	Influence of Water Quality on Silver Toxicity to Rainbow Trout (Oncorhynchus mykiss), Fathead Minnows (Pimephales promelas), and Water Fleas (Daphnia magna)	Environ. Toxicol. Chem.18(1): 63-70	1999	dissolved	7761888	Ag	Nitric acid, silver (1+) salt	Crustacean	Arthropoda	Daphniidae	D. magna	Daphnia magna	Water Flea	LC50	2	48	1.2948	10	10
Karen,D.J., D.R. Ownby, B.L. Forsythe, T.P. Bills, T.W. LaPoint, G.B. Cobb, and S.J. Klaine	Influence of Water Quality on Silver Toxicity to Rainbow Trout (Oncorhynchus mykiss), Fathead Minnows (Pimephales promelas), and Water Fleas (Daphnia magna)	Environ. Toxicol. Chem.18(1): 63-70	1999	dissolved	7761888	Ag	Nitric acid, silver (1+) salt	Crustacean	Arthropoda	Daphniidae	D. magna	Daphnia magna	Water Flea	LC50	2	48	1.47133	10	10
Karen,D.J., D.R. Ownby, B.L. Forsythe, T.P. Bills, T.W. LaPoint, G.B. Cobb, and S.J. Klaine	Influence of Water Quality on Silver Toxicity to Rainbow Trout (Oncorhynchus mykiss), Fathead Minnows (Pimephales promelas), and Water Fleas (Daphnia magna)	Environ. Toxicol. Chem.18(1): 63-70	1999	dissolved	7761888	Ag	Nitric acid, silver (1+) salt	Crustacean	Arthropoda	Daphniidae	D. magna	Daphnia magna	Water Flea	LC50	2	48	1.58881	10	10
Karen,D.J., D.R. Ownby, B.L. Forsythe, T.P. Bills, T.W. LaPoint, G.B. Cobb, and S.J. Klaine	Influence of Water Quality on Silver Toxicity to Rainbow Trout (Oncorhynchus mykiss), Fathead Minnows (Pimephales promelas), and Water Fleas (Daphnia magna)	Environ. Toxicol. Chem.18(1): 63-70	1999	dissolved	7761888	Ag	Nitric acid, silver (1+) salt	Crustacean	Arthropoda	Daphniidae	D. magna	Daphnia magna	Water Flea	LC50	2	48	1.58944	10	10
Karen,D.J., D.R. Ownby, B.L. Forsythe, T.P. Bills, T.W. LaPoint, G.B. Cobb, and S.J. Klaine	Influence of Water Quality on Silver Toxicity to Rainbow Trout (Oncorhynchus mykiss), Fathead Minnows (Pimephales promelas), and Water Fleas (Daphnia magna)	Environ. Toxicol. Chem.18(1): 63-70	1999	dissolved	7761888	Ag	Nitric acid, silver (1+) salt	Crustacean	Arthropoda	Daphniidae	D. magna	Daphnia magna	Water Flea	LC50	2	48	1.59579	10	10
Karen,D.J., D.R. Ownby, B.L. Forsythe, T.P. Bills, T.W. LaPoint, G.B. Cobb, and S.J. Klaine	Influence of Water Quality on Silver Toxicity to Rainbow Trout (Oncorhynchus mykiss), Fathead Minnows (Pimephales promelas), and Water Fleas (Daphnia magna)	Environ. Toxicol. Chem.18(1): 63-70	1999	dissolved	7761888	Ag	Nitric acid, silver (1+) salt	Crustacean	Arthropoda	Daphniidae	D. magna	Daphnia magna	Water Flea	LC50	2	48	1.62627	10	10
Karen,D.J., D.R. Ownby, B.L. Forsythe, T.P. Bills, T.W. LaPoint, G.B. Cobb, and S.J. Klaine	Influence of Water Quality on Silver Toxicity to Rainbow Trout (Oncorhynchus mykiss), Fathead Minnows (Pimephales promelas), and Water Fleas (Daphnia magna)	Environ. Toxicol. Chem.18(1): 63-70	1999	dissolved	7761888	Ag	Nitric acid, silver (1+) salt	Crustacean	Arthropoda	Daphniidae	D. magna	Daphnia magna	Water Flea	LC50	2	48	1.64786	10	10
Karen,D.J., D.R. Ownby, B.L. Forsythe, T.P. Bills, T.W. LaPoint, G.B. Cobb, and S.J. Klaine	Influence of Water Quality on Silver Toxicity to Rainbow Trout (Oncorhynchus mykiss), Fathead Minnows (Pimephales promelas), and Water Fleas (Daphnia magna)	Environ. Toxicol. Chem.18(1): 63-70	1999	dissolved	7761888	Ag	Nitric acid, silver (1+) salt	Crustacean	Arthropoda	Daphniidae	D. magna	Daphnia magna	Water Flea	LC50	2	48	1.67707	10	10
Karen,D.J., D.R. Ownby, B.L. Forsythe, T.P. Bills, T.W. LaPoint, G.B. Cobb, and S.J. Klaine	Influence of Water Quality on Silver Toxicity to Rainbow Trout (Oncorhynchus mykiss), Fathead Minnows (Pimephales promelas), and Water Fleas (Daphnia magna)	Environ. Toxicol. Chem.18(1): 63-70	1999	dissolved	7761888	Ag	Nitric acid, silver (1+) salt	Crustacean	Arthropoda	Daphniidae	D. magna	Daphnia magna	Water Flea	LC50	2	48	1.73994	10	10
Karen,D.J., D.R. Ownby, B.L. Forsythe, T.P. Bills, T.W. LaPoint, G.B. Cobb, and S.J. Klaine	Influence of Water Quality on Silver Toxicity to Rainbow Trout (Oncorhynchus mykiss), Fathead Minnows (Pimephales promelas), and Water Fleas (Daphnia magna)	Environ. Toxicol. Chem.18(1): 63-70	1999	dissolved	7761888	Ag	Nitric acid, silver (1+) salt	Crustacean	Arthropoda	Daphniidae	D. magna	Daphnia magna	Water Flea	LC50	2	48	1.87139	10	10
Karen,D.J., D.R. Ownby, B.L. Forsythe, T.P. Bills, T.W. LaPoint, G.B. Cobb, and S.J. Klaine	Influence of Water Quality on Silver Toxicity to Rainbow Trout (Oncorhynchus mykiss), Fathead Minnows (Pimephales promelas), and Water Fleas (Daphnia magna)	Environ. Toxicol. Chem.18(1): 63-70	1999	dissolved	7761888	Ag	Nitric acid, silver (1+) salt	Crustacean	Arthropoda	Daphniidae	D. magna	Daphnia magna	Water Flea	LC50	2	48	1.98379	10	10
Karen,D.J., D.R. Ownby, B.L. Forsythe, T.P. Bills, T.W. LaPoint, G.B. Cobb, and S.J. Klaine	Influence of Water Quality on Silver Toxicity to Rainbow Trout (Oncorhynchus mykiss), Fathead Minnows (Pimephales promelas), and Water Fleas (Daphnia magna)	Environ. Toxicol. Chem.18(1): 63-70	1999	dissolved	7761888	Ag	Nitric acid, silver (1+) salt	Crustacean	Arthropoda	Daphniidae	D. magna	Daphnia magna	Water Flea	LC50	2	48	2.06761	10	10
Karen,D.J., D.R. Ownby, B.L. Forsythe, T.P. Bills, T.W. LaPoint, G.B. Cobb, and S.J. Klaine	Influence of Water Quality on Silver Toxicity to Rainbow Trout (Oncorhynchus mykiss), Fathead Minnows (Pimephales promelas), and Water Fleas (Daphnia magna)	Environ. Toxicol. Chem.18(1): 63-70	1999	dissolved	7761888	Ag	Nitric acid, silver (1+) salt	Crustacean	Arthropoda	Daphniidae	D. magna	Daphnia magna	Water Flea	LC50	2	48	2.40925	10	10
Karen,D.J., D.R. Ownby, B.L. Forsythe, T.P. Bills, T.W. LaPoint, G.B. Cobb, and S.J. Klaine	Influence of Water Quality on Silver Toxicity to Rainbow Trout (Oncorhynchus mykiss), Fathead Minnows (Pimephales promelas), and Water Fleas (Daphnia magna)	Environ. Toxicol. Chem.18(1): 63-70	1999	dissolved	7761888	Ag	Nitric acid, silver (1+) salt	Fish	Chordata	Cyprinidae	P. promelas	Pimephales promelas	Fathead Minnow	LC50	4	96	1.25098	10	10
Karen,D.J., D.R. Ownby, B.L. Forsythe, T.P. Bills, T.W. LaPoint, G.B. Cobb, and S.J. Klaine	Influence of Water Quality on Silver Toxicity to Rainbow Trout (Oncorhynchus mykiss), Fathead Minnows (Pimephales promelas), and Water Fleas (Daphnia magna)	Environ. Toxicol. Chem.18(1): 63-70	1999	dissolved	7761888	Ag	Nitric acid, silver (1+) salt	Fish	Chordata	Cyprinidae	P. promelas	Pimephales promelas	Fathead Minnow	LC50	4	96	6.4708	10	10
Karen,D.J., D.R. Ownby, B.L. Forsythe, T.P. Bills, T.W. LaPoint, G.B. Cobb, and S.J. Klaine	Influence of Water Quality on Silver Toxicity to Rainbow Trout (Oncorhynchus mykiss), Fathead Minnows (Pimephales promelas), and Water Fleas (Daphnia magna)	Environ. Toxicol. Chem.18(1): 63-70	1999	dissolved	7761888	Ag	Nitric acid, silver (1+) salt	Fish	Chordata	Cyprinidae	P. promelas	Pimephales promelas	Fathead Minnow	LC50	4	96	7.09947	10	10
Karen,D.J., D.R. Ownby, B.L. Forsythe, T.P. Bills, T.W. LaPoint, G.B. Cobb, and S.J. Klaine	Influence of Water Quality on Silver Toxicity to Rainbow Trout (Oncorhynchus mykiss), Fathead Minnows (Pimephales promelas), and Water Fleas (Daphnia magna)	Environ. Toxicol. Chem.18(1): 63-70	1999	dissolved	7761888	Ag	Nitric acid, silver (1+) salt	Fish	Chordata	Cyprinidae	P. promelas	Pimephales promelas	Fathead Minnow	LC50	4	96	7.79798	10	10
Karen,D.J., D.R. Ownby, B.L. Forsythe, T.P. Bills, T.W. LaPoint, G.B. Cobb, and S.J. Klaine	Influence of Water Quality on Silver Toxicity to Rainbow Trout (Oncorhynchus mykiss), Fathead Minnows (Pimephales promelas), and Water Fleas (Daphnia magna)	Environ. Toxicol. Chem.18(1): 63-70	1999	dissolved	7761888	Ag	Nitric acid, silver (1+) salt	Fish	Chordata	Cyprinidae	P. promelas	Pimephales promelas	Fathead Minnow	LC50	4	96	8.47745	10	10
Karen,D.J., D.R. Ownby, B.L. Forsythe, T.P. Bills, T.W. LaPoint, G.B. Cobb, and S.J. Klaine	Influence of Water Quality on Silver Toxicity to Rainbow Trout (Oncorhynchus mykiss), Fathead Minnows (Pimephales promelas), and Water Fleas (Daphnia magna)	Environ. Toxicol. Chem.18(1): 63-70	1999	dissolved	7761888	Ag	Nitric acid, silver (1+) salt	Fish	Chordata	Cyprinidae	P. promelas	Pimephales promelas	Fathead Minnow	LC50	4	96	1.30813	10	10
Karen,D.J., D.R. Ownby, B.L. Forsythe, T.P. Bills, T.W. LaPoint, G.B. Cobb, and S.J. Klaine	Influence of Water Quality on Silver Toxicity to Rainbow Trout (Oncorhynchus mykiss), Fathead Minnows (Pimephales promelas), and Water Fleas (Daphnia magna)	Environ. Toxicol. Chem.18(1): 63-70	1999	dissolved	7761888	Ag	Nitric acid, silver (1+) salt	Fish	Chordata	Cyprinidae	P. promelas	Pimephales promelas	Fathead Minnow	LC50	4	96	1.42243	10	10
Karen,D.J., D.R. Ownby, B.L. Forsythe, T.P. Bills, T.W. LaPoint, G.B. Cobb, and S.J. Klaine	Influence of Water Quality on Silver Toxicity to Rainbow Trout (Oncorhynchus mykiss), Fathead Minnows (Pimephales promelas), and Water Fleas (Daphnia magna)	Environ. Toxicol. Chem.18(1): 63-70	1999	dissolved	7761888	Ag	Nitric acid, silver (1+) salt	Fish	Chordata	Cyprinidae	P. promelas	Pimephales promelas	Fathead Minnow	LC50	4	96	1.48594	10	10
Karen,D.J., D.R. Ownby, B.L. Forsythe, T.P. Bills, T.W. LaPoint, G.B. Cobb, and S.J. Klaine	Influence of Water Quality on Silver Toxicity to Rainbow Trout (Oncorhynchus mykiss), Fathead Minnows (Pimephales promelas), and Water Fleas (Daphnia magna)	Environ. Toxicol. Chem.18(1): 63-70	1999	dissolved	7761888	Ag	Nitric acid, silver (1+) salt	Fish	Chordata	Cyprinidae	P. promelas	Pimephales promelas	Fathead Minnow	LC50	4	96	1.54309	10	10
Karen,D.J., D.R. Ownby, B.L. Forsythe, T.P. Bills, T.W. LaPoint, G.B. Cobb, and S.J. Klaine	Influence of Water Quality on Silver Toxicity to Rainbow Trout (Oncorhynchus mykiss), Fathead Minnows (Pimephales promelas), and Water Fleas (Daphnia magna)	Environ. Toxicol. Chem.18(1): 63-70	1999	dissolved	7761888	Ag	Nitric acid, silver (1+) salt	Fish	Chordata	Cyprinidae	P. promelas	Pimephales promelas	Fathead Minnow	LC50	4	96	1.69549	10	10
Karen,D.J., D.R. Ownby, B.L. Forsythe, T.P. Bills, T.W. LaPoint, G.B. Cobb, and S.J. Klaine	Influence of Water Quality on Silver Toxicity to Rainbow Trout (Oncorhynchus mykiss), Fathead Minnows (Pimephales promelas), and Water Fleas (Daphnia magna)	Environ. Toxicol. Chem.18(1): 63-70	1999	dissolved	7761888	Ag	Nitric acid, silver (1+) salt	Fish	Chordata	Cyprinidae	P. promelas	Pimephales promelas	Fathead Minnow	LC50	4	96	1.74629	10	10
Karen,D.J., D.R. Ownby, B.L. Forsythe, T.P. Bills, T.W. LaPoint, G.B. Cobb, and S.J. Klaine	Influence of Water Quality on Silver Toxicity to Rainbow Trout (Oncorhynchus mykiss), Fathead Minnows (Pimephales promelas), and Water Fleas (Daphnia magna)	Environ. Toxicol. Chem.18(1): 63-70	1999	dissolved	7761888	Ag	Nitric acid, silver (1+) salt	Fish	Chordata	Cyprinidae	P. promelas	Pimephales promelas	Fathead Minnow	LC50	4	96	1.77169	10	10
Karen,D.J., D.R. Ownby, B.L. Forsythe, T.P. Bills, T.W. LaPoint, G.B. Cobb, and S.J. Klaine	Influence of Water Quality on Silver Toxicity to Rainbow Trout (Oncorhynchus mykiss), Fathead Minnows (Pimephales promelas), and Water Fleas (Daphnia magna)	Environ. Toxicol. Chem.18(1): 63-70	1999	dissolved	7761888	Ag	Nitric acid, silver (1+) salt	Fish	Chordata	Cyprinidae	P. promelas	Pimephales promelas	Fathead Minnow	LC50	4	96	2.0257	10	10
Karen,D.J., D.R. Ownby, B.L. Forsythe, T.P. Bills, T.W. LaPoint, G.B. Cobb, and S.J. Klaine	Influence of Water Quality on Silver Toxicity to Rainbow Trout (Oncorhynchus mykiss), Fathead Minnows (Pimephales promelas), and Water Fleas (Daphnia magna)	Environ. Toxicol. Chem.18(1): 63-70	1999	dissolved	7761888	Ag	Nitric acid, silver (1+) salt	Fish	Chordata	Cyprinidae	P. promelas	Pimephales promelas	Fathead Minnow	LC50	4	96	2.66071	10	10
Karen,D.J., D.R. Ownby, B.L. Forsythe, T.P. Bills, T.W. LaPoint, G.B. Cobb, and S.J. Klaine	Influence of Water Quality on Silver Toxicity to Rainbow Trout (Oncorhynchus mykiss), Fathead Minnows (Pimephales promelas), and Water Fleas (Daphnia magna)	Environ. Toxicol. Chem.18(1): 63-70	1999	dissolved	7761888	Ag	Nitric acid, silver (1+) salt	Fish	Chordata	Cyprinidae	P. promelas	Pimephales promelas	Fathead Minnow	LC50	4	96	2.68611	10	10
Karen,D.J., D.R. Ownby, B.L. Forsythe, T.P. Bills, T.W. LaPoint, G.B. Cobb, and S.J. Klaine	Influence of Water Quality on Silver Toxicity to Rainbow Trout (Oncorhynchus mykiss), Fathead Minnows (Pimephales promelas), and Water Fleas (Daphnia magna)	Environ. Toxicol. Chem.18(1): 63-70	1999	dissolved	7761888	Ag	Nitric acid, silver (1+) salt	Fish	Chordata	Cyprinidae	P. promelas	Pimephales promelas	Fathead Minnow	LC50	4	96	2.74326	10	10
Karen,D.J., D.R. Ownby, B.L. Forsythe, T.P. Bills, T.W. LaPoint, G.B. Cobb, and S.J. Klaine	Influence of Water Quality on Silver Toxicity to Rainbow Trout (Oncorhynchus mykiss), Fathead Minnows (Pimephales promelas), and Water Fleas (Daphnia magna)	Environ. Toxicol. Chem.18(1): 63-70	1999	dissolved	7761888	Ag	Nitric acid, silver (1+) salt	Fish	Chordata	Cyprinidae	P. promelas	Pimephales promelas	Fathead Minnow	LC50	4	96	2.80042	10	10
Karen,D.J., D.R. Ownby, B.L. Forsythe, T.P. Bills, T.W. LaPoint, G.B. Cobb, and S.J. Klaine	Influence of Water Quality on Silver Toxicity to Rainbow Trout (Oncorhynchus mykiss), Fathead Minnows (Pimephales promelas), and Water Fleas (Daphnia magna)	Environ. Toxicol. Chem.18(1): 63-70	1999	dissolved	7761888	Ag	Nitric acid, silver (1+) salt	Fish	Chordata	Cyprinidae	P. promelas	Pimephales promelas	Fathead Minnow	LC50	4	96	3.42273	10	10
Karen,D.J., D.R. Ownby, B.L. Forsythe, T.P. Bills, T.W. LaPoint, G.B. Cobb, and S.J. Klaine	Influence of Water Quality on Silver Toxicity to Rainbow Trout (Oncorhynchus mykiss), Fathead Minnows (Pimephales promelas), and Water Fleas (Daphnia magna)	Environ. Toxicol. Chem.18(1): 63-70	1999	dissolved	7761888	Ag	Nitric acid, silver (1+) salt	Fish	Chordata	Cyprinidae	P. promelas	Pimephales promelas	Fathead Minnow	LC50	4	96	3.47353	10	10
Karen,D.J., D.R. Ownby, B.L. Forsythe, T.P. Bills, T.W. LaPoint, G.B. Cobb, and S.J. Klaine	Influence of Water Quality on Silver Toxicity to Rainbow Trout (Oncorhynchus mykiss), Fathead Minnows (Pimephales promelas), and Water Fleas (Daphnia magna)	Environ. Toxicol. Chem.18(1): 63-70	1999	dissolved	7761888	Ag	Nitric acid, silver (1+) salt	Fish	Chordata	Cyprinidae	P. promelas	Pimephales promelas	Fathead Minnow	LC50	4	96	3.49258	10	10
Karen,D.J., D.R. Ownby, B.L. Forsythe, T.P. Bills, T.W. LaPoint, G.B. Cobb, and S.J. Klaine	Influence of Water Quality on Silver Toxicity to Rainbow Trout (Oncorhynchus mykiss), Fathead Minnows (Pimephales promelas), and Water Fleas (Daphnia magna)	Environ. Toxicol. Chem.18(1): 63-70	1999	dissolved	7761888	Ag	Nitric acid, silver (1+) salt	Fish	Chordata	Cyprinidae	P. promelas	Pimephales promelas	Fathead Minnow	LC50	4	96	3.57513	10	10
Karen,D.J., D.R. Ownby, B.L. Forsythe, T.P. Bills, T.W. LaPoint, G.B. Cobb, and S.J. Klaine	Influence of Water Quality on Silver Toxicity to Rainbow Trout (Oncorhynchus mykiss), Fathead Minnows (Pimephales promelas), and Water Fleas (Daphnia magna)	Environ. Toxicol. Chem.18(1): 63-70	1999	dissolved	7761888	Ag	Nitric acid, silver (1+) salt	Fish	Chordata	Cyprinidae	P. promelas	Pimephales promelas	Fathead Minnow	LC50	4	96	3.57513	10	10
Karen,D.J., D.R. Ownby, B.L. Forsythe, T.P. Bills, T.W. LaPoint, G.B. Cobb, and S.J. Klaine	Influence of Water Quality on Silver Toxicity to Rainbow Trout (Oncorhynchus mykiss), Fathead Minnows (Pimephales promelas), and Water Fleas (Daphnia magna)	Environ. Toxicol. Chem.18(1): 63-70	1999	dissolved	7761888	Ag	Nitric acid, silver (1+) salt	Fish	Chordata	Cyprinidae	P. promelas	Pimephales promelas	Fathead Minnow	LC50	4	96	3.84184	10	10
Karen,D.J., D.R. Ownby, B.L. Forsythe, T.P. Bills, T.W. LaPoint, G.B. Cobb, and S.J. Klaine	Influence of Water Quality on Silver Toxicity to Rainbow Trout (Oncorhynchus mykiss), Fathead Minnows (Pimephales promelas), and Water Fleas (Daphnia magna)	Environ. Toxicol. Chem.18(1): 63-70	1999	dissolved	7761888	Ag	Nitric acid, silver (1+) salt	Fish	Chordata	Cyprinidae	P. promelas	Pimephales promelas	Fathead Minnow	LC50	4	96	4.33715	10	10
Karen,D.J., D.R. Ownby, B.L. Forsythe, T.P. Bills, T.W. LaPoint, G.B. Cobb, and S.J. Klaine	Influence of Water Quality on Silver Toxicity to Rainbow Trout (Oncorhynchus mykiss), Fathead Minnows (Pimephales promelas), and Water Fleas (Daphnia magna)	Environ. Toxicol. Chem.18(1): 63-70	1999	dissolved	7761888	Ag	Nitric acid, silver (1+) salt	Fish	Chordata	Cyprinidae	P. promelas	Pimephales promelas	Fathead Minnow	LC50	4	96	5.32778	10	10
Karen,D.J., D.R. Ownby, B.L. Forsythe, T.P. Bills, T.W. LaPoint, G.B. Cobb, and S.J. Klaine	Influence of Water Quality on Silver Toxicity to Rainbow Trout (Oncorhynchus mykiss), Fathead Minnows (Pimephales promelas), and Water Fleas (Daphnia magna)	Environ. Toxicol. Chem.18(1): 63-70	1999	dissolved	7761888	Ag	Nitric acid, silver (1+) salt	Fish	Chordata	Cyprinidae	P. promelas	Pimephales promelas	Fathead Minnow	LC50	4	96	5.35953	10	10
Karen,D.J., D.R. Ownby, B.L. Forsythe, T.P. Bills, T.W. LaPoint, G.B. Cobb, and S.J. Klaine	Influence of Water Quality on Silver Toxicity to Rainbow Trout (Oncorhynchus mykiss), Fathead Minnows (Pimephales promelas), and Water Fleas (Daphnia magna)	Environ. Toxicol. Chem.18(1): 63-70	1999	dissolved	7761888	Ag	Nitric acid, silver (1+) salt	Fish	Chordata	Cyprinidae	P. promelas	Pimephales promelas	Fathead Minnow	LC50	4	96	5.37223	10	10
Karen,D.J., D.R. Ownby, B.L. Forsythe, T.P. Bills, T.W. LaPoint, G.B. Cobb, and S.J. Klaine	Influence of Water Quality on Silver Toxicity to Rainbow Trout (Oncorhynchus mykiss), Fathead Minnows (Pimephales promelas), and Water Fleas (Daphnia magna)	Environ. Toxicol. Chem.18(1): 63-70	1999	dissolved	7761888	Ag	Nitric acid, silver (1+) salt	Fish	Chordata	Cyprinidae	P. promelas	Pimephales promelas	Fathead Minnow	LC50	4	96	5.39763	10	10
Karen,D.J., D.R. Ownby, B.L. Forsythe, T.P. Bills, T.W. LaPoint, G.B. Cobb, and S.J. Klaine	Influence of Water Quality on Silver Toxicity to Rainbow Trout (Oncorhynchus mykiss), Fathead Minnows (Pimephales promelas), and Water Fleas (Daphnia magna)	Environ. Toxicol. Chem.18(1): 63-70	1999	dissolved	7761888	Ag	Nitric acid, silver (1+) salt	Fish	Chordata	Cyprinidae	P. promelas	Pimephales promelas	Fathead Minnow	LC50	4	96	5.52463	10	10
Karen,D.J., D.R. Ownby, B.L. Forsythe, T.P. Bills, T.W. LaPoint, G.B. Cobb, and S.J. Klaine	Influence of Water Quality on Silver Toxicity to Rainbow Trout (Oncorhynchus mykiss), Fathead Minnows (Pimephales promelas), and Water Fleas (Daphnia magna)	Environ. Toxicol. Chem.18(1): 63-70	1999	dissolved	7761888	Ag	Nitric acid, silver (1+) salt	Fish	Chordata	Cyprinidae	P. promelas	Pimephales promelas	Fathead Minnow	LC50	4	96	5.64528	10	10
Karen,D.J., D.R. Ownby, B.L. Forsythe, T.P. Bills, T.W. LaPoint, G.B. Cobb, and S.J. Klaine	Influence of Water Quality on Silver Toxicity to Rainbow Trout (Oncorhynchus mykiss), Fathead Minnows (Pimephales promelas), and Water Fleas (Daphnia magna)	Environ. Toxicol. Chem.18(1): 63-70	1999	dissolved	7761888	Ag	Nitric acid, silver (1+) salt	Fish	Chordata	Cyprinidae	P. promelas	Pimephales promelas	Fathead Minnow	LC50	4	96	5.70243	10	10
Karen,D.J., D.R. Ownby, B.L. Forsythe, T.P. Bills, T.W. LaPoint, G.B. Cobb, and S.J. Klaine	Influence of Water Quality on Silver Toxicity to Rainbow Trout (Oncorhynchus mykiss), Fathead Minnows (Pimephales promelas), and Water Fleas (Daphnia magna)	Environ. Toxicol. Chem.18(1): 63-70	1999	dissolved	7761888	Ag	Nitric acid, silver (1+) salt	Fish	Chordata	Cyprinidae	P. promelas	Pimephales promelas	Fathead Minnow	LC50	4	96	5.75324	10	10
Karen,D.J., D.R. Ownby, B.L. Forsythe, T.P. Bills, T.W. LaPoint, G.B. Cobb, and S.J. Klaine	Influence of Water Quality on Silver Toxicity to Rainbow Trout (Oncorhynchus mykiss), Fathead Minnows (Pimephales promelas), and Water Fleas (Daphnia magna)	Environ. Toxicol. Chem.18(1): 63-70	1999	dissolved	7761888	Ag	Nitric acid, silver (1+) salt	Fish	Chordata	Cyprinidae	P. promelas	Pimephales promelas	Fathead Minnow	LC50	4	96	6.17235	10	10
Karen,D.J., D.R. Ownby, B.L. Forsythe, T.P. Bills, T.W. LaPoint, G.B. Cobb, and S.J. Klaine	Influence of Water Quality on Silver Toxicity to Rainbow Trout (Oncorhynchus mykiss), Fathead Minnows (Pimephales promelas), and Water Fleas (Daphnia magna)	Environ. Toxicol. Chem.18(1): 63-70	1999	dissolved	7761888	Ag	Nitric acid, silver (1+) salt	Fish	Chordata	Cyprinidae	P. promelas	Pimephales promelas	Fathead Minnow	LC50	4	96	6.2168	10	10
Karen,D.J., D.R. Ownby, B.L. Forsythe, T.P. Bills, T.W. LaPoint, G.B. Cobb, and S.J. Klaine	Influence of Water Quality on Silver Toxicity to Rainbow Trout (Oncorhynchus mykiss), Fathead Minnows (Pimephales promelas), and Water Fleas (Daphnia magna)	Environ. Toxicol. Chem.18(1): 63-70	1999	dissolved	7761888	Ag	Nitric acid, silver (1+) salt	Fish	Chordata	Cyprinidae	P. promelas	Pimephales promelas	Fathead Minnow	LC50	4	96	6.23585	10	10
Karen,D.J., D.R. Ownby, B.L. Forsythe, T.P. Bills, T.W. LaPoint, G.B. Cobb, and S.J. Klaine	Influence of Water Quality on Silver Toxicity to Rainbow Trout (Oncorhynchus mykiss), Fathead Minnows (Pimephales promelas), and Water Fleas (Daphnia magna)	Environ. Toxicol. Chem.18(1): 63-70	1999	dissolved	7761888	Ag	Nitric acid, silver (1+) salt	Fish	Chordata	Cyprinidae	P. promelas	Pimephales promelas	Fathead Minnow	LC50	4	96	2.26065	10	10
Karen,D.J., D.R. Ownby, B.L. Forsythe, T.P. Bills, T.W. LaPoint, G.B. Cobb, and S.J. Klaine	Influence of Water Quality on Silver Toxicity to Rainbow Trout (Oncorhynchus mykiss), Fathead Minnows (Pimephales promelas), and Water Fleas (Daphnia magna)	Environ. Toxicol. Chem.18(1): 63-70	1999	dissolved	7761888	Ag	Nitric acid, silver (1+) salt	Fish	Chordata	Salmonidae	O. mykiss	Oncorhynchus mykiss	Rainbow Trout	LC50	4	96	1.53737	10	10
Karen,D.J., D.R. Ownby, B.L. Forsythe, T.P. Bills, T.W. LaPoint, G.B. Cobb, and S.J. Klaine	Influence of Water Quality on Silver Toxicity to Rainbow Trout (Oncorhynchus mykiss), Fathead Minnows (Pimephales promelas), and Water Fleas (Daphnia magna)	Environ. Toxicol. Chem.18(1): 63-70	1999	dissolved	7761888	Ag	Nitric acid, silver (1+) salt	Fish	Chordata	Salmonidae	O. mykiss	Oncorhynchus mykiss	Rainbow Trout	LC50	4	96	18.0471	10	10
Karen,D.J., D.R. Ownby, B.L. Forsythe, T.P. Bills, T.W. LaPoint, G.B. Cobb, and S.J. Klaine	Influence of Water Quality on Silver Toxicity to Rainbow Trout (Oncorhynchus mykiss), Fathead Minnows (Pimephales promelas), and Water Fleas (Daphnia magna)	Environ. Toxicol. Chem.18(1): 63-70	1999	dissolved	7761888	Ag	Nitric acid, silver (1+) salt	Fish	Chordata	Salmonidae	O. mykiss	Oncorhynchus mykiss	Rainbow Trout	LC50	4	96	2.3902	10	10
Karen,D.J., D.R. Ownby, B.L. Forsythe, T.P. Bills, T.W. LaPoint, G.B. Cobb, and S.J. Klaine	Influence of Water Quality on Silver Toxicity to Rainbow Trout (Oncorhynchus mykiss), Fathead Minnows (Pimephales promelas), and Water Fleas (Daphnia magna)	Environ. Toxicol. Chem.18(1): 63-70	1999	dissolved	7761888	Ag	Nitric acid, silver (1+) salt	Fish	Chordata	Salmonidae	O. mykiss	Oncorhynchus mykiss	Rainbow Trout	LC50	4	96	0.939822	10	10
Karen,D.J., D.R. Ownby, B.L. Forsythe, T.P. Bills, T.W. LaPoint, G.B. Cobb, and S.J. Klaine	Influence of Water Quality on Silver Toxicity to Rainbow Trout (Oncorhynchus mykiss), Fathead Minnows (Pimephales promelas), and Water Fleas (Daphnia magna)	Environ. Toxicol. Chem.18(1): 63-70	1999	dissolved	7761888	Ag	Nitric acid, silver (1+) salt	Fish	Chordata	Salmonidae	O. mykiss	Oncorhynchus mykiss	Rainbow Trout	LC50	4	96	10.8397	10	10
Karen,D.J., D.R. Ownby, B.L. Forsythe, T.P. Bills, T.W. LaPoint, G.B. Cobb, and S.J. Klaine	Influence of Water Quality on Silver Toxicity to Rainbow Trout (Oncorhynchus mykiss), Fathead Minnows (Pimephales promelas), and Water Fleas (Daphnia magna)	Environ. Toxicol. Chem.18(1): 63-70	1999	dissolved	7761888	Ag	Nitric acid, silver (1+) salt	Fish	Chordata	Salmonidae	O. mykiss	Oncorhynchus mykiss	Rainbow Trout	LC50	4	96	2.1527	10	10
Karen,D.J., D.R. Ownby, B.L. Forsythe, T.P. Bills, T.W. LaPoint, G.B. Cobb, and S.J. Klaine	Influence of Water Quality on Silver Toxicity to Rainbow Trout (Oncorhynchus mykiss), Fathead Minnows (Pimephales promelas), and Water Fleas (Daphnia magna)	Environ. Toxicol. Chem.18(1): 63-70	1999	dissolved	7761888	Ag	Nitric acid, silver (1+) salt	Fish	Chordata	Salmonidae	O. mykiss	Oncorhynchus mykiss	Rainbow Trout	LC50	4	96	2.27272	10	10
Karen,D.J., D.R. Ownby, B.L. Forsythe, T.P. Bills, T.W. LaPoint, G.B. Cobb, and S.J. Klaine	Influence of Water Quality on Silver Toxicity to Rainbow Trout (Oncorhynchus mykiss), Fathead Minnows (Pimephales promelas), and Water Fleas (Daphnia magna)	Environ. Toxicol. Chem.18(1): 63-70	1999	dissolved	7761888	Ag	Nitric acid, silver (1+) salt	Fish	Chordata	Salmonidae	O. mykiss	Oncorhynchus mykiss	Rainbow Trout	LC50	4	96	3.53767	10	10
Karen,D.J., D.R. Ownby, B.L. Forsythe, T.P. Bills, T.W. LaPoint, G.B. Cobb, and S.J. Klaine	Influence of Water Quality on Silver Toxicity to Rainbow Trout (Oncorhynchus mykiss), Fathead Minnows (Pimephales promelas), and Water Fleas (Daphnia magna)	Environ. Toxicol. Chem.18(1): 63-70	1999	dissolved	7761888	Ag	Nitric acid, silver (1+) salt	Fish	Chordata	Salmonidae	O. mykiss	Oncorhynchus mykiss	Rainbow Trout	LC50	4	96	6.00851	10	10
Alsop,D.H., and C.M. Wood	Influence of Waterborne Cations on Zinc Uptake and Toxicity in Rainbow Trout, Oncorhynchus mykiss	Can. J. Fish. Aquat. Sci.56(11): 2112-2119	1999	dissolved	7446200	zinc	Sulfuric acid, Zinc salt (1:1), Heptahydrate	Fish	Chordata	Salmonidae	O. mykiss	Oncorhynchus mykiss	Rainbow Trout	LC50	4	96	23.4182	10	10
Kvitek, L.; Vanickova, M.; Panacek, A.; Soukupova, J.; Dittrich, M.; Valentova, E.; Zboril, R	Initial Study on the Toxicity of Silver Nanoparticles (NPs) against Paramecium caudatum.	The Journal of Physical Chemistry C	2009	nano		Ag		Invertebrates	Ciliophora	Parameciidae	P. caudatum	Paramecium caudatum	Ciliate	LC50	0.0416667	1	39000	10	10
Fort,D.J., E.L. Stover, and J.A. Bantle	Integrated Ecological Hazard Assessment of Waste Site Soil Extracts Using FETAX and Short-Term Fathead Minnow Teratogenesis Assay	In: T.W.La Point, F.T.Price, and E.E.Little (Eds.), Environmental Toxicology and Risk Assessment, 4th Volume, ASTM STP 1262, Philadelphia, PA:93-109	1996	dissolved	7733020	zinc	Sulfuric acid, Zinc salt (1:1)	Amphibian	Chordata	Pipidae	X. laevis	Xenopus laevis	African Clawed Frog	LC50	4	96	10265.6	10	10
Fort,D.J., E.L. Stover, and J.A. Bantle	Integrated Ecological Hazard Assessment of Waste Site Soil Extracts Using FETAX and Short-Term Fathead Minnow Teratogenesis Assay	In: T.W.La Point, F.T.Price, and E.E.Little (Eds.), Environmental Toxicology and Risk Assessment, 4th Volume, ASTM STP 1262, Philadelphia, PA:93-109	1996	dissolved	7733020	zinc	Sulfuric acid, Zinc salt (1:1)	Amphibian	Chordata	Pipidae	X. laevis	Xenopus laevis	African Clawed Frog	LC50	4	96	11602	10	10
Fort,D.J., E.L. Stover, and J.A. Bantle	Integrated Ecological Hazard Assessment of Waste Site Soil Extracts Using FETAX and Short-Term Fathead Minnow Teratogenesis Assay	In: T.W.La Point, F.T.Price, and E.E.Little (Eds.), Environmental Toxicology and Risk Assessment, 4th Volume, ASTM STP 1262, Philadelphia, PA:93-109	1996	dissolved	7733020	zinc	Sulfuric acid, Zinc salt (1:1)	Fish	Chordata	Cyprinidae	P. promelas	Pimephales promelas	Fathead Minnow	LC50	5	120	4272.28	10	10
Fort,D.J., E.L. Stover, and J.A. Bantle	Integrated Ecological Hazard Assessment of Waste Site Soil Extracts Using FETAX and Short-Term Fathead Minnow Teratogenesis Assay	In: T.W.La Point, F.T.Price, and E.E.Little (Eds.), Environmental Toxicology and Risk Assessment, 4th Volume, ASTM STP 1262, Philadelphia, PA:93-109	1996	dissolved	7733020	zinc	Sulfuric acid, Zinc salt (1:1)	Fish	Chordata	Cyprinidae	P. promelas	Pimephales promelas	Fathead Minnow	LC50	5	120	4454.51	10	10
Fort,D.J., E.L. Stover, and J.A. Bantle	Integrated Ecological Hazard Assessment of Waste Site Soil Extracts Using FETAX and Short-Term Fathead Minnow Teratogenesis Assay	In: T.W.La Point, F.T.Price, and E.E.Little (Eds.), Environmental Toxicology and Risk Assessment, 4th Volume, ASTM STP 1262, Philadelphia, PA:93-109	1996	dissolved	7733020	zinc	Sulfuric acid, Zinc salt (1:1)	Fish	Chordata	Cyprinidae	P. promelas	Pimephales promelas	Fathead Minnow	LC50	7	168	2081.47	10	10
Fort,D.J., E.L. Stover, and J.A. Bantle	Integrated Ecological Hazard Assessment of Waste Site Soil Extracts Using FETAX and Short-Term Fathead Minnow Teratogenesis Assay	In: T.W.La Point, F.T.Price, and E.E.Little (Eds.), Environmental Toxicology and Risk Assessment, 4th Volume, ASTM STP 1262, Philadelphia, PA:93-109	1996	dissolved	7733020	zinc	Sulfuric acid, Zinc salt (1:1)	Fish	Chordata	Cyprinidae	P. promelas	Pimephales promelas	Fathead Minnow	LC50	7	168	2223.2	10	10
Belanger, S. E.; Cherry, D. S.	Interacting Effects of pH Acclimation, pH, and Heavy Metals on Acute and Chronic Toxicity to Ceriodaphnia dubia (Cladocera)	The Journal of Crustacean Biology	1990	dissolved		Zn	Zinc	Crustacean	Arthropoda	Daphniidae	C. dubia	Ceriodaphnia dubia	Water Flea	LC50	2	48	101	10	10
Belanger, S. E.; Cherry, D. S.	Interacting Effects of pH Acclimation, pH, and Heavy Metals on Acute and Chronic Toxicity to Ceriodaphnia dubia (Cladocera)	The Journal of Crustacean Biology	1990	dissolved		Zn	Zinc	Crustacean	Arthropoda	Daphniidae	C. dubia	Ceriodaphnia dubia	Water Flea	LC50	2	48	105	10	10
Belanger, S. E.; Cherry, D. S.	Interacting Effects of pH Acclimation, pH, and Heavy Metals on Acute and Chronic Toxicity to Ceriodaphnia dubia (Cladocera)	The Journal of Crustacean Biology	1990	dissolved		Zn	Zinc	Crustacean	Arthropoda	Daphniidae	C. dubia	Ceriodaphnia dubia	Water Flea	LC50	2	48	109	10	10
Belanger, S. E.; Cherry, D. S.	Interacting Effects of pH Acclimation, pH, and Heavy Metals on Acute and Chronic Toxicity to Ceriodaphnia dubia (Cladocera)	The Journal of Crustacean Biology	1990	dissolved		Zn	Zinc	Crustacean	Arthropoda	Daphniidae	C. dubia	Ceriodaphnia dubia	Water Flea	LC50	2	48	120	10	10
Belanger, S. E.; Cherry, D. S.	Interacting Effects of pH Acclimation, pH, and Heavy Metals on Acute and Chronic Toxicity to Ceriodaphnia dubia (Cladocera)	The Journal of Crustacean Biology	1990	dissolved		Zn	Zinc	Crustacean	Arthropoda	Daphniidae	C. dubia	Ceriodaphnia dubia	Water Flea	LC50	2	48	123	10	10
Belanger, S. E.; Cherry, D. S.	Interacting Effects of pH Acclimation, pH, and Heavy Metals on Acute and Chronic Toxicity to Ceriodaphnia dubia (Cladocera)	The Journal of Crustacean Biology	1990	dissolved		Zn	Zinc	Crustacean	Arthropoda	Daphniidae	C. dubia	Ceriodaphnia dubia	Water Flea	LC50	2	48	131	10	10
Belanger, S. E.; Cherry, D. S.	Interacting Effects of pH Acclimation, pH, and Heavy Metals on Acute and Chronic Toxicity to Ceriodaphnia dubia (Cladocera)	The Journal of Crustacean Biology	1990	dissolved		Zn	Zinc	Crustacean	Arthropoda	Daphniidae	C. dubia	Ceriodaphnia dubia	Water Flea	LC50	2	48	153	10	10
Belanger, S. E.; Cherry, D. S.	Interacting Effects of pH Acclimation, pH, and Heavy Metals on Acute and Chronic Toxicity to Ceriodaphnia dubia (Cladocera)	The Journal of Crustacean Biology	1990	dissolved		Zn	Zinc	Crustacean	Arthropoda	Daphniidae	C. dubia	Ceriodaphnia dubia	Water Flea	LC50	2	48	65	10	10
Belanger, S. E.; Cherry, D. S.	Interacting Effects of pH Acclimation, pH, and Heavy Metals on Acute and Chronic Toxicity to Ceriodaphnia dubia (Cladocera)	The Journal of Crustacean Biology	1990	dissolved		Zn	Zinc	Crustacean	Arthropoda	Daphniidae	C. dubia	Ceriodaphnia dubia	Water Flea	LC50	2	48	70	10	10
Kim, S. W.; Nam, S. H.; An, Y. J.	Interaction of silver nanoparticles with biological surfaces of Caenorhabditis elegans.	Ecotoxicology and environmental safety	2012	nano		Ag		Worms	Nematoda	Rhabditidae	C. elegans	Caenorhabditis elegans		NOEC	1	24	1000	10	1
Kim, S. W.; Nam, S. H.; An, Y. J.	Interaction of silver nanoparticles with biological surfaces of Caenorhabditis elegans.	Ecotoxicology and environmental safety	2012	nano		Ag		Worms	Nematoda	Rhabditidae	C. elegans	Caenorhabditis elegans		LC50	1	24	55000	10	10
Lemke,A.E.	Interlaboratory Comparison Acute Testing Set	EPA-600/3-81-005, U.S.EPA, Duluth, MN:29 p.	1981	dissolved	7761888	Ag	Nitric acid, silver (1+) salt	Crustacean	Arthropoda	Daphniidae	D. magna	Daphnia magna	Water Flea	LC50	2	48	0.40641	10	10
Lemke,A.E.	Interlaboratory Comparison Acute Testing Set	EPA-600/3-81-005, U.S.EPA, Duluth, MN:29 p.	1981	dissolved	7761888	Ag	Nitric acid, silver (1+) salt	Crustacean	Arthropoda	Daphniidae	D. magna	Daphnia magna	Water Flea	LC50	2	48	0.41911	10	10
Lemke,A.E.	Interlaboratory Comparison Acute Testing Set	EPA-600/3-81-005, U.S.EPA, Duluth, MN:29 p.	1981	dissolved	7761888	Ag	Nitric acid, silver (1+) salt	Crustacean	Arthropoda	Daphniidae	D. magna	Daphnia magna	Water Flea	LC50	2	48	0.571514	10	10
Lemke,A.E.	Interlaboratory Comparison Acute Testing Set	EPA-600/3-81-005, U.S.EPA, Duluth, MN:29 p.	1981	dissolved	7761888	Ag	Nitric acid, silver (1+) salt	Crustacean	Arthropoda	Daphniidae	D. magna	Daphnia magna	Water Flea	LC50	2	48	0.654065	10	10
Lemke,A.E.	Interlaboratory Comparison Acute Testing Set	EPA-600/3-81-005, U.S.EPA, Duluth, MN:29 p.	1981	dissolved	7761888	Ag	Nitric acid, silver (1+) salt	Crustacean	Arthropoda	Daphniidae	D. magna	Daphnia magna	Water Flea	LC50	2	48	0.679466	10	10
Lemke,A.E.	Interlaboratory Comparison Acute Testing Set	EPA-600/3-81-005, U.S.EPA, Duluth, MN:29 p.	1981	dissolved	7761888	Ag	Nitric acid, silver (1+) salt	Crustacean	Arthropoda	Daphniidae	D. magna	Daphnia magna	Water Flea	LC50	2	48	9.46172	10	10
Lemke,A.E.	Interlaboratory Comparison Acute Testing Set	EPA-600/3-81-005, U.S.EPA, Duluth, MN:29 p.	1981	dissolved	7761888	Ag	Nitric acid, silver (1+) salt	Crustacean	Arthropoda	Daphniidae	D. magna	Daphnia magna	Water Flea	LC50	2	48	1.39703	10	10
Lemke,A.E.	Interlaboratory Comparison Acute Testing Set	EPA-600/3-81-005, U.S.EPA, Duluth, MN:29 p.	1981	dissolved	7761888	Ag	Nitric acid, silver (1+) salt	Crustacean	Arthropoda	Daphniidae	D. magna	Daphnia magna	Water Flea	LC50	2	48	1.84154	10	10
Lemke,A.E.	Interlaboratory Comparison Acute Testing Set	EPA-600/3-81-005, U.S.EPA, Duluth, MN:29 p.	1981	dissolved	7761888	Ag	Nitric acid, silver (1+) salt	Crustacean	Arthropoda	Daphniidae	D. magna	Daphnia magna	Water Flea	LC50	2	48	28.5757	10	10
Lemke,A.E.	Interlaboratory Comparison Acute Testing Set	EPA-600/3-81-005, U.S.EPA, Duluth, MN:29 p.	1981	dissolved	7761888	Ag	Nitric acid, silver (1+) salt	Crustacean	Arthropoda	Daphniidae	D. magna	Daphnia magna	Water Flea	LC50	2	48	31.1157	10	10
Lemke,A.E.	Interlaboratory Comparison Acute Testing Set	EPA-600/3-81-005, U.S.EPA, Duluth, MN:29 p.	1981	dissolved	7761888	Ag	Nitric acid, silver (1+) salt	Crustacean	Arthropoda	Daphniidae	D. magna	Daphnia magna	Water Flea	LC50	2	48	5.33413	10	10
Lemke,A.E.	Interlaboratory Comparison Acute Testing Set	EPA-600/3-81-005, U.S.EPA, Duluth, MN:29 p.	1981	dissolved	7761888	Ag	Nitric acid, silver (1+) salt	Crustacean	Arthropoda	Daphniidae	D. magna	Daphnia magna	Water Flea	LC50	2	48	0.247656	10	10
Lemke,A.E.	Interlaboratory Comparison Acute Testing Set	EPA-600/3-81-005, U.S.EPA, Duluth, MN:29 p.	1981	dissolved	7761888	Ag	Nitric acid, silver (1+) salt	Fish	Chordata	Cyprinidae	P. promelas	Pimephales promelas	Fathead Minnow	LC50	4	96	6.97246	10	10
Lemke,A.E.	Interlaboratory Comparison Acute Testing Set	EPA-600/3-81-005, U.S.EPA, Duluth, MN:29 p.	1981	dissolved	7761888	Ag	Nitric acid, silver (1+) salt	Fish	Chordata	Cyprinidae	P. promelas	Pimephales promelas	Fathead Minnow	LC50	4	96	7.04867	10	10
Lemke,A.E.	Interlaboratory Comparison Acute Testing Set	EPA-600/3-81-005, U.S.EPA, Duluth, MN:29 p.	1981	dissolved	7761888	Ag	Nitric acid, silver (1+) salt	Fish	Chordata	Cyprinidae	P. promelas	Pimephales promelas	Fathead Minnow	LC50	4	96	7.46143	10	10
Lemke,A.E.	Interlaboratory Comparison Acute Testing Set	EPA-600/3-81-005, U.S.EPA, Duluth, MN:29 p.	1981	dissolved	7761888	Ag	Nitric acid, silver (1+) salt	Fish	Chordata	Cyprinidae	P. promelas	Pimephales promelas	Fathead Minnow	LC50	4	96	69.8517	10	10
Lemke,A.E.	Interlaboratory Comparison Acute Testing Set	EPA-600/3-81-005, U.S.EPA, Duluth, MN:29 p.	1981	dissolved	7761888	Ag	Nitric acid, silver (1+) salt	Fish	Chordata	Cyprinidae	P. promelas	Pimephales promelas	Fathead Minnow	LC50	4	96	95.2523	10	10
Lemke,A.E.	Interlaboratory Comparison Acute Testing Set	EPA-600/3-81-005, U.S.EPA, Duluth, MN:29 p.	1981	dissolved	7761888	Ag	Nitric acid, silver (1+) salt	Fish	Chordata	Cyprinidae	P. promelas	Pimephales promelas	Fathead Minnow	LC50	4	96	2.47656	10	10
Lemke,A.E.	Interlaboratory Comparison Acute Testing Set	EPA-600/3-81-005, U.S.EPA, Duluth, MN:29 p.	1981	dissolved	7761888	Ag	Nitric acid, silver (1+) salt	Fish	Chordata	Cyprinidae	P. promelas	Pimephales promelas	Fathead Minnow	LC50	4	96	3.17508	10	10
Lemke,A.E.	Interlaboratory Comparison Acute Testing Set	EPA-600/3-81-005, U.S.EPA, Duluth, MN:29 p.	1981	dissolved	7761888	Ag	Nitric acid, silver (1+) salt	Fish	Chordata	Cyprinidae	P. promelas	Pimephales promelas	Fathead Minnow	LC50	4	96	3.36558	10	10
Lemke,A.E.	Interlaboratory Comparison Acute Testing Set	EPA-600/3-81-005, U.S.EPA, Duluth, MN:29 p.	1981	dissolved	7761888	Ag	Nitric acid, silver (1+) salt	Fish	Chordata	Cyprinidae	P. promelas	Pimephales promelas	Fathead Minnow	LC50	4	96	3.55608	10	10
Lemke,A.E.	Interlaboratory Comparison Acute Testing Set	EPA-600/3-81-005, U.S.EPA, Duluth, MN:29 p.	1981	dissolved	7761888	Ag	Nitric acid, silver (1+) salt	Fish	Chordata	Cyprinidae	P. promelas	Pimephales promelas	Fathead Minnow	LC50	4	96	3.67039	10	10
Lemke,A.E.	Interlaboratory Comparison Acute Testing Set	EPA-600/3-81-005, U.S.EPA, Duluth, MN:29 p.	1981	dissolved	7761888	Ag	Nitric acid, silver (1+) salt	Fish	Chordata	Cyprinidae	P. promelas	Pimephales promelas	Fathead Minnow	LC50	4	96	4.00059	10	10
Lemke,A.E.	Interlaboratory Comparison Acute Testing Set	EPA-600/3-81-005, U.S.EPA, Duluth, MN:29 p.	1981	dissolved	7761888	Ag	Nitric acid, silver (1+) salt	Fish	Chordata	Cyprinidae	P. promelas	Pimephales promelas	Fathead Minnow	LC50	4	96	5.08012	10	10
Lemke,A.E.	Interlaboratory Comparison Acute Testing Set	EPA-600/3-81-005, U.S.EPA, Duluth, MN:29 p.	1981	dissolved	7761888	Ag	Nitric acid, silver (1+) salt	Fish	Chordata	Cyprinidae	P. promelas	Pimephales promelas	Fathead Minnow	LC50	4	96	6.54065	10	10
Lemke,A.E.	Interlaboratory Comparison Acute Testing Set	EPA-600/3-81-005, U.S.EPA, Duluth, MN:29 p.	1981	dissolved	7761888	Ag	Nitric acid, silver (1+) salt	Fish	Chordata	Cyprinidae	P. promelas	Pimephales promelas	Fathead Minnow	LC50	4	96	7.81068	10	10
Lemke,A.E.	Interlaboratory Comparison Acute Testing Set	EPA-600/3-81-005, U.S.EPA, Duluth, MN:29 p.	1981	dissolved	7761888	Ag	Nitric acid, silver (1+) salt	Fish	Chordata	Cyprinidae	P. promelas	Pimephales promelas	Fathead Minnow	LC50	4	96	7.87419	10	10
Lemke,A.E.	Interlaboratory Comparison Acute Testing Set	EPA-600/3-81-005, U.S.EPA, Duluth, MN:29 p.	1981	dissolved	7761888	Ag	Nitric acid, silver (1+) salt	Fish	Chordata	Cyprinidae	P. promelas	Pimephales promelas	Fathead Minnow	LC50	4	96	8.76321	10	10
Lemke,A.E.	Interlaboratory Comparison Acute Testing Set	EPA-600/3-81-005, U.S.EPA, Duluth, MN:29 p.	1981	dissolved	7761888	Ag	Nitric acid, silver (1+) salt	Fish	Chordata	Cyprinidae	P. promelas	Pimephales promelas	Fathead Minnow	LC50	4	96	12.4463	10	10
Lemke,A.E.	Interlaboratory Comparison Acute Testing Set	EPA-600/3-81-005, U.S.EPA, Duluth, MN:29 p.	1981	dissolved	7761888	Ag	Nitric acid, silver (1+) salt	Fish	Chordata	Cyprinidae	P. promelas	Pimephales promelas	Fathead Minnow	LC50	4	96	14.3894	10	10
Lemke,A.E.	Interlaboratory Comparison Acute Testing Set	EPA-600/3-81-005, U.S.EPA, Duluth, MN:29 p.	1981	dissolved	7761888	Ag	Nitric acid, silver (1+) salt	Fish	Chordata	Cyprinidae	P. promelas	Pimephales promelas	Fathead Minnow	LC50	4	96	146.053	10	10
Lemke,A.E.	Interlaboratory Comparison Acute Testing Set	EPA-600/3-81-005, U.S.EPA, Duluth, MN:29 p.	1981	dissolved	7761888	Ag	Nitric acid, silver (1+) salt	Fish	Chordata	Cyprinidae	P. promelas	Pimephales promelas	Fathead Minnow	LC50	4	96	171.454	10	10
Lemke,A.E.	Interlaboratory Comparison Acute Testing Set	EPA-600/3-81-005, U.S.EPA, Duluth, MN:29 p.	1981	dissolved	7761888	Ag	Nitric acid, silver (1+) salt	Fish	Chordata	Cyprinidae	P. promelas	Pimephales promelas	Fathead Minnow	LC50	4	96	19.3235	10	10
Lemke,A.E.	Interlaboratory Comparison Acute Testing Set	EPA-600/3-81-005, U.S.EPA, Duluth, MN:29 p.	1981	dissolved	7761888	Ag	Nitric acid, silver (1+) salt	Fish	Chordata	Cyprinidae	P. promelas	Pimephales promelas	Fathead Minnow	LC50	4	96	4.2546	10	10
Lemke,A.E.	Interlaboratory Comparison Acute Testing Set	EPA-600/3-81-005, U.S.EPA, Duluth, MN:29 p.	1981	dissolved	7761888	Ag	Nitric acid, silver (1+) salt	Fish	Chordata	Cyprinidae	P. promelas	Pimephales promelas	Fathead Minnow	LC50	4	96	5.52463	10	10
Lemke,A.E.	Interlaboratory Comparison Acute Testing Set	EPA-600/3-81-005, U.S.EPA, Duluth, MN:29 p.	1981	dissolved	7761888	Ag	Nitric acid, silver (1+) salt	Fish	Chordata	Cyprinidae	P. promelas	Pimephales promelas	Fathead Minnow	LC50	4	96	6.18505	10	10
Lemke,A.E.	Interlaboratory Comparison Acute Testing Set	EPA-600/3-81-005, U.S.EPA, Duluth, MN:29 p.	1981	dissolved	7761888	Ag	Nitric acid, silver (1+) salt	Fish	Chordata	Salmonidae	O. mykiss	Oncorhynchus mykiss	Rainbow Trout	LC50	4	96	7.30267	10	10
Lemke,A.E.	Interlaboratory Comparison Acute Testing Set	EPA-600/3-81-005, U.S.EPA, Duluth, MN:29 p.	1981	dissolved	7761888	Ag	Nitric acid, silver (1+) salt	Fish	Chordata	Salmonidae	O. mykiss	Oncorhynchus mykiss	Rainbow Trout	LC50	4	96	7.62018	10	10
Lemke,A.E.	Interlaboratory Comparison Acute Testing Set	EPA-600/3-81-005, U.S.EPA, Duluth, MN:29 p.	1981	dissolved	7761888	Ag	Nitric acid, silver (1+) salt	Fish	Chordata	Salmonidae	O. mykiss	Oncorhynchus mykiss	Rainbow Trout	LC50	4	96	11.3477	10	10
Lemke,A.E.	Interlaboratory Comparison Acute Testing Set	EPA-600/3-81-005, U.S.EPA, Duluth, MN:29 p.	1981	dissolved	7761888	Ag	Nitric acid, silver (1+) salt	Fish	Chordata	Salmonidae	O. mykiss	Oncorhynchus mykiss	Rainbow Trout	LC50	4	96	4.3816	10	10
Lemke,A.E.	Interlaboratory Comparison Acute Testing Set	EPA-600/3-81-005, U.S.EPA, Duluth, MN:29 p.	1981	dissolved	7761888	Ag	Nitric acid, silver (1+) salt	Fish	Chordata	Salmonidae	O. mykiss	Oncorhynchus mykiss	Rainbow Trout	LC50	4	96	5.33413	10	10
Lemke,A.E.	Interlaboratory Comparison Acute Testing Set	EPA-600/3-81-005, U.S.EPA, Duluth, MN:29 p.	1981	dissolved	7761888	Ag	Nitric acid, silver (1+) salt	Fish	Chordata	Salmonidae	O. mykiss	Oncorhynchus mykiss	Rainbow Trout	LC50	4	96	5.39763	10	10
Lemke,A.E.	Interlaboratory Comparison Acute Testing Set	EPA-600/3-81-005, U.S.EPA, Duluth, MN:29 p.	1981	dissolved	7761888	Ag	Nitric acid, silver (1+) salt	Fish	Chordata	Salmonidae	O. mykiss	Oncorhynchus mykiss	Rainbow Trout	LC50	4	96	6.15965	10	10
Lemke,A.E.	Interlaboratory Comparison Acute Testing Set	EPA-600/3-81-005, U.S.EPA, Duluth, MN:29 p.	1981	dissolved	7761888	Ag	Nitric acid, silver (1+) salt	Fish	Chordata	Salmonidae	O. mykiss	Oncorhynchus mykiss	Rainbow Trout	LC50	4	96	6.17235	10	10
Lemke,A.E.	Interlaboratory Comparison Acute Testing Set	EPA-600/3-81-005, U.S.EPA, Duluth, MN:29 p.	1981	dissolved	7761888	Ag	Nitric acid, silver (1+) salt	Fish	Chordata	Salmonidae	O. mykiss	Oncorhynchus mykiss	Rainbow Trout	LC50	4	96	8.89021	10	10
Lemke,A.E.	Interlaboratory Comparison Acute Testing Set	EPA-600/3-81-005, U.S.EPA, Duluth, MN:29 p.	1981	dissolved	7761888	Ag	Nitric acid, silver (1+) salt	Fish	Chordata	Salmonidae	O. mykiss	Oncorhynchus mykiss	Rainbow Trout	LC50	4	96	10.4015	10	10
Lemke,A.E.	Interlaboratory Comparison Acute Testing Set	EPA-600/3-81-005, U.S.EPA, Duluth, MN:29 p.	1981	dissolved	7761888	Ag	Nitric acid, silver (1+) salt	Fish	Chordata	Salmonidae	O. mykiss	Oncorhynchus mykiss	Rainbow Trout	LC50	4	96	107.953	10	10
Lemke,A.E.	Interlaboratory Comparison Acute Testing Set	EPA-600/3-81-005, U.S.EPA, Duluth, MN:29 p.	1981	dissolved	7761888	Ag	Nitric acid, silver (1+) salt	Fish	Chordata	Salmonidae	O. mykiss	Oncorhynchus mykiss	Rainbow Trout	LC50	4	96	152.404	10	10
Lemke,A.E.	Interlaboratory Comparison Acute Testing Set	EPA-600/3-81-005, U.S.EPA, Duluth, MN:29 p.	1981	dissolved	7761888	Ag	Nitric acid, silver (1+) salt	Fish	Chordata	Salmonidae	O. mykiss	Oncorhynchus mykiss	Rainbow Trout	LC50	4	96	69.1531	10	10
Lemke,A.E.	Interlaboratory Comparison Acute Testing Set	EPA-600/3-81-005, U.S.EPA, Duluth, MN:29 p.	1981	dissolved	7761888	Ag	Nitric acid, silver (1+) salt	Fish	Chordata	Salmonidae	O. mykiss	Oncorhynchus mykiss	Rainbow Trout	LC50	4	96	7.49318	10	10
Lemke,A.E.	Interlaboratory Comparison Acute Testing Set	EPA-600/3-81-005, U.S.EPA, Duluth, MN:29 p.	1981	dissolved	7761888	Ag	Nitric acid, silver (1+) salt	Fish	Chordata	Salmonidae	O. mykiss	Oncorhynchus mykiss	Rainbow Trout	LC50	4	96	12.6495	10	10
Lemke,A.E.	Interlaboratory Comparison Acute Testing Set	EPA-600/3-81-005, U.S.EPA, Duluth, MN:29 p.	1981	dissolved	7761888	Ag	Nitric acid, silver (1+) salt	Fish	Chordata	Salmonidae	O. mykiss	Oncorhynchus mykiss	Rainbow Trout	LC50	4	96	14.2878	10	10
Lemke,A.E.	Interlaboratory Comparison Acute Testing Set	EPA-600/3-81-005, U.S.EPA, Duluth, MN:29 p.	1981	dissolved	7761888	Ag	Nitric acid, silver (1+) salt	Fish	Chordata	Salmonidae	O. mykiss	Oncorhynchus mykiss	Rainbow Trout	LC50	4	96	15.6214	10	10
Lemke,A.E.	Interlaboratory Comparison Acute Testing Set	EPA-600/3-81-005, U.S.EPA, Duluth, MN:29 p.	1981	dissolved	7761888	Ag	Nitric acid, silver (1+) salt	Fish	Chordata	Salmonidae	O. mykiss	Oncorhynchus mykiss	Rainbow Trout	LC50	4	96	152.404	10	10
Lemke,A.E.	Interlaboratory Comparison Acute Testing Set	EPA-600/3-81-005, U.S.EPA, Duluth, MN:29 p.	1981	dissolved	7761888	Ag	Nitric acid, silver (1+) salt	Fish	Chordata	Salmonidae	O. mykiss	Oncorhynchus mykiss	Rainbow Trout	LC50	4	96	177.804	10	10
Lemke,A.E.	Interlaboratory Comparison Acute Testing Set	EPA-600/3-81-005, U.S.EPA, Duluth, MN:29 p.	1981	dissolved	7761888	Ag	Nitric acid, silver (1+) salt	Fish	Chordata	Salmonidae	O. mykiss	Oncorhynchus mykiss	Rainbow Trout	LC50	4	96	20.1935	10	10
Lemke,A.E.	Interlaboratory Comparison Acute Testing Set	EPA-600/3-81-005, U.S.EPA, Duluth, MN:29 p.	1981	dissolved	7761888	Ag	Nitric acid, silver (1+) salt	Fish	Chordata	Salmonidae	O. mykiss	Oncorhynchus mykiss	Rainbow Trout	LC50	4	96	30.4807	10	10
Lemke,A.E.	Interlaboratory Comparison Acute Testing Set	EPA-600/3-81-005, U.S.EPA, Duluth, MN:29 p.	1981	dissolved	7761888	Ag	Nitric acid, silver (1+) salt	Fish	Chordata	Salmonidae	O. mykiss	Oncorhynchus mykiss	Rainbow Trout	LC50	4	96	34.2908	10	10
[truncated: 838 more rows]
